# Supplementary material for: 1,1′-[1,4-Phenyl­enebis(methyl­ene)]bis­(2-methyl-1H-imidazol-3-ium) 2,4-dicarb­oxy­benzene-1,5-dicarboxyl­ate monohydrate
Source: Acta Crystallogr Sect E Struct Rep Online. 2011 Jun 18;67(Pt 7):o1696. doi: 10.1107/S160053681102263X (PMC3151773; doi:10.1107/S160053681102263X)
Supplement: Supplementary file 1 [file e-67-o1696-sup1.cif]

##############################################################################
#                                                                            #
# This CIF contains the data in a paper accepted for publication in          #
# Acta Crystallographica Section E. It conforms to the requirements of       #
# Notes for Authors for Acta Crystallographica Section E, and has been       #
# peer reviewed under the auspices of the IUCr Commission on Journals.       #
#                                                                            #
# Full details of the Crystallographic Information File format               #
# are given in the paper "The Crystallographic Information File (CIF):       #
# a New Standard Archive File for Crystallography" by S. R. Hall, F. H.      #
# Allen and I. D. Brown [Acta Cryst. (1991), A47, 655-685].                  #
#                                                                            #
# The current version of the core CIF dictionary is obtainable from          #
# ftp://ftp.iucr.org/pub/cif_core.dic.                                       #
#                                                                            #
# Software is freely available for graphical display of the structure(s)     #
# in this CIF. For information consult the CIF software page                 #
# http://www.iucr.org/resources/cif/software.                                #
#                                                                            #
# This file may be used for bona fide research purposes within the           #
# scientific community so long as proper attribution is given to the journal # 
# article from which it was obtained.                                        #
#                                                                            #
##############################################################################
data_I
_audit_creation_method     SHELXL-97
_chemical_name_systematic
;
1,1'-[1,4-Phenylenebis(methylene)]bis(2-methyl-1<i>H</i>-imidazol-3-ium)
2,4-dicarboxybenzene-1,5-dicarboxylate monohydrate
;
_chemical_name_common     ?
_chemical_formula_moiety     'C16 H20 N4 2+, C10 H4 O8 2-, H2 O'
_chemical_formula_sum     'C26 H26 N4 O9'
_chemical_formula_iupac     'C16 H20 N4 2+, C10 H4 O8 2-, H2 O'
_chemical_formula_weight     538.51
_chemical_melting_point     ?
_symmetry_cell_setting     monoclinic
_symmetry_space_group_name_H-M     ' P 21/c'
_symmetry_space_group_name_Hall     '-P 2ybc'
loop_
    _symmetry_equiv_pos_as_xyz
    'x, y, z'
    '-x, y+1/2, -z+1/2'
    '-x, -y, -z'
    'x, -y-1/2, z-1/2'
_cell_length_a     9.7139(19)
_cell_length_b     19.428(4)
_cell_length_c     13.856(3)
_cell_angle_alpha     90.00
_cell_angle_beta     97.39(3)
_cell_angle_gamma     90.00
_cell_volume     2593.3(9)
_cell_formula_units_Z     4
_cell_measurement_reflns_used     2963
_cell_measurement_theta_min     4.58
_cell_measurement_theta_max     23.54
_cell_measurement_temperature     295(2)
_exptl_crystal_description     block
_exptl_crystal_colour     colourless
_exptl_crystal_size_max     0.22
_exptl_crystal_size_mid     0.18
_exptl_crystal_size_min     0.16
_exptl_crystal_density_diffrn     1.379
_exptl_crystal_density_meas     ?
_exptl_crystal_density_method     'not measured'
_exptl_crystal_F_000     1128
_exptl_absorpt_coefficient_mu     0.106
_exptl_absorpt_correction_type     multi-scan
_exptl_absorpt_process_details     '(<i>SADABS</i>; Sheldrick, 1996)'
_exptl_absorpt_correction_T_min     0.968
_exptl_absorpt_correction_T_max     0.971
_exptl_special_details
;
;
_diffrn_ambient_temperature     295(2)
_diffrn_radiation_type     MoK\a
_diffrn_radiation_wavelength     0.71073
_diffrn_radiation_source     'fine--focus sealed tube'
_diffrn_radiation_monochromator     'graphite'
_diffrn_measurement_device_type     'Bruker SMART CCD area-detector'
_diffrn_measurement_method     '\f and \w'
_diffrn_detector_area_resol_mean     ?
_diffrn_reflns_number     20668
_diffrn_reflns_av_R_equivalents     0.0781
_diffrn_reflns_av_sigmaI/netI     0.0609
_diffrn_reflns_theta_min     2.96
_diffrn_reflns_theta_max     25.02
_diffrn_reflns_theta_full     25.02
_diffrn_measured_fraction_theta_max     0.998
_diffrn_measured_fraction_theta_full     0.998
_diffrn_reflns_limit_h_min     -11
_diffrn_reflns_limit_h_max     11
_diffrn_reflns_limit_k_min     -23
_diffrn_reflns_limit_k_max     23
_diffrn_reflns_limit_l_min     -16
_diffrn_reflns_limit_l_max     16
_diffrn_standards_number     0
_diffrn_standards_interval_count     .
_diffrn_standards_interval_time     .
_diffrn_standards_decay_%     ?
_refine_special_details
;
Refinement of <i>F</i>^2^ against ALL reflections. The weighted <i>R</i>-factor
<i>wR</i> and goodness of fit <i>S</i> are based on <i>F</i>^2^, conventional
<i>R</i>-factors <i>R</i> are based on <i>F</i>, with <i>F</i> set to zero for
negative <i>F</i>^2^. The threshold expression of <i>F</i>^2^ >
\s(<i>F</i>^2^) is used only for calculating <i>R</i>-factors(gt) <i>etc</i>.
and is not relevant to the choice of reflections for refinement.
<i>R</i>-factors based on <i>F</i>^2^ are statistically about twice as large
as those based on <i>F</i>, and <i>R</i>- factors based on ALL data will be
even larger.
;
_reflns_number_total     4571
_reflns_number_gt     3075
_reflns_threshold_expression     'I>2\s(I)'
_refine_ls_structure_factor_coef     Fsqd
_refine_ls_matrix_type     full
_refine_ls_R_factor_all     0.1191
_refine_ls_R_factor_gt     0.0725
_refine_ls_wR_factor_gt     0.1288
_refine_ls_wR_factor_ref     0.1435
_refine_ls_goodness_of_fit_ref     1.103
_refine_ls_restrained_S_all     1.103
_refine_ls_number_reflns     4571
_refine_ls_number_parameters     356
_refine_ls_number_restraints     0
_refine_ls_hydrogen_treatment     constr
_refine_ls_weighting_scheme     calc
_refine_ls_weighting_details
         'calc w=1/[\s^2^(Fo^2^)+(0.0452P)^2^+1.9004P] where P=(Fo^2^+2Fc^2^)/3'
_atom_sites_solution_hydrogens     geom
_atom_sites_solution_primary     direct
_atom_sites_solution_secondary     difmap
_refine_ls_shift/su_max     0.001
_refine_ls_shift/su_mean     0.000
_refine_diff_density_max     0.298
_refine_diff_density_min     -0.248
_refine_ls_extinction_method     none
_refine_ls_extinction_coef     ?
loop_
    _atom_type_symbol
    _atom_type_description
    _atom_type_scat_dispersion_real
    _atom_type_scat_dispersion_imag
    _atom_type_scat_source
    'C' 'C' 0.0033 0.0016
                         'International Tables Vol C Tables 4.2.6.8 and 6.1.1.4'
    'H' 'H' 0.0000 0.0000
                         'International Tables Vol C Tables 4.2.6.8 and 6.1.1.4'
    'N' 'N' 0.0061 0.0033
                         'International Tables Vol C Tables 4.2.6.8 and 6.1.1.4'
    'O' 'O' 0.0106 0.0060
                         'International Tables Vol C Tables 4.2.6.8 and 6.1.1.4'
_computing_data_collection     'SMART (Bruker, 1998)'
_computing_cell_refinement     'SAINT (Bruker, 1999)'
_computing_data_reduction     'SAINT (Bruker, 1999)'
_computing_structure_solution     'SHELXS97 (Sheldrick, 2008)'
_computing_structure_refinement     'SHELXL97 (Sheldrick, 2008)'
_computing_molecular_graphics     'SHELXTL (Sheldrick, 2008)'
_computing_publication_material     'SHELXTL (Sheldrick, 2008)'
loop_
    _atom_site_type_symbol
    _atom_site_label
    _atom_site_fract_x
    _atom_site_fract_y
    _atom_site_fract_z
    _atom_site_U_iso_or_equiv
    _atom_site_adp_type
    _atom_site_calc_flag
    _atom_site_refinement_flags
    _atom_site_occupancy
    _atom_site_symmetry_multiplicity
    _atom_site_disorder_assembly
    _atom_site_disorder_group
    O O1 1.3527(2) 0.26814(12) 0.7753(2) 0.0460(7) Uani d . 1 1 . .
    H H1 1.4361 0.2598 0.7806 0.069 Uiso calc R 1 1 . .
    C C1 1.1278(3) 0.21981(14) 0.7695(2) 0.0211(7) Uani d . 1 1 . .
    O O6 0.6182(2) 0.25426(12) 0.78948(16) 0.0389(6) Uani d . 1 1 . .
    N N2 0.0283(3) 0.27283(15) 1.00182(19) 0.0370(7) Uani d . 1 1 . .
    C C6 1.0713(3) 0.28578(15) 0.7517(2) 0.0241(7) Uani d . 1 1 . .
    H H6 1.1309 0.3232 0.7512 0.029 Uiso calc R 1 1 . .
    C C5 0.9277(3) 0.29696(14) 0.7346(2) 0.0215(7) Uani d . 1 1 . .
    C C2 1.0382(3) 0.16286(15) 0.7718(2) 0.0228(7) Uani d . 1 1 . .
    O O3 1.0942(3) 0.04591(11) 0.73740(17) 0.0466(7) Uani d . 1 1 . .
    C C10 0.8718(3) 0.36897(15) 0.7201(2) 0.0280(7) Uani d . 1 1 . .
    O O7 0.7529(2) 0.38125(12) 0.6872(2) 0.0552(8) Uani d . 1 1 . .
    C C4 0.8365(3) 0.23966(15) 0.7314(2) 0.0211(7) Uani d . 1 1 . .
    C C9 0.6773(3) 0.24479(15) 0.7138(2) 0.0280(7) Uani d . 1 1 . .
    C C3 0.8944(3) 0.17407(15) 0.7510(2) 0.0251(7) Uani d . 1 1 . .
    H H3 0.8351 0.1364 0.7501 0.030 Uiso calc R 1 1 . .
    N N3 0.4318(3) 0.51795(13) 0.63373(19) 0.0311(7) Uani d . 1 1 . .
    O O5 0.6155(2) 0.23446(14) 0.62994(17) 0.0487(7) Uani d . 1 1 . .
    N N1 0.2118(3) 0.33609(14) 1.03805(19) 0.0341(7) Uani d . 1 1 . .
    C C7 1.2841(3) 0.21099(16) 0.7850(2) 0.0269(7) Uani d . 1 1 . .
    O O4 1.1014(3) 0.07904(12) 0.89343(18) 0.0526(7) Uani d . 1 1 . .
    C C18 0.0723(4) 0.33800(18) 1.0185(2) 0.0359(8) Uani d . 1 1 . .
    O O2 1.3390(2) 0.15570(12) 0.8038(2) 0.0622(9) Uani d . 1 1 . .
    C C8 1.0850(3) 0.08958(16) 0.8028(3) 0.0291(8) Uani d . 1 1 . .
    C C14 0.4739(3) 0.47375(16) 0.8037(2) 0.0303(8) Uani d . 1 1 . .
    O O8 0.9640(3) 0.41682(12) 0.7470(3) 0.0736(10) Uani d . 1 1 . .
    H H8 0.9268 0.4547 0.7415 0.110 Uiso calc R 1 1 . .
    C C23 0.3679(4) 0.47019(17) 0.5734(2) 0.0355(8) Uani d . 1 1 . .
    C C25 0.3698(4) 0.58156(17) 0.6113(3) 0.0398(9) Uani d . 1 1 . .
    H H25 0.3942 0.6232 0.6419 0.048 Uiso calc R 1 1 . .
    C C17 0.3073(4) 0.39578(18) 1.0599(3) 0.0445(9) Uani d . 1 1 . .
    H H17A 0.3840 0.3821 1.1079 0.053 Uiso calc R 1 1 . .
    H H17B 0.2579 0.4327 1.0877 0.053 Uiso calc R 1 1 . .
    C C11 0.3644(4) 0.42225(17) 0.9695(2) 0.0369(9) Uani d . 1 1 . .
    N N4 0.2683(3) 0.50177(15) 0.5137(2) 0.0436(8) Uani d . 1 1 . .
    C C22 0.5378(3) 0.50329(17) 0.7177(2) 0.0357(8) Uani d . 1 1 . .
    H H22A 0.5868 0.5454 0.7377 0.043 Uiso calc R 1 1 . .
    H H22B 0.6047 0.4708 0.6981 0.043 Uiso calc R 1 1 . .
    C C19 0.1416(4) 0.22940(18) 1.0100(3) 0.0411(9) Uani d . 1 1 . .
    H H19 0.1395 0.1819 1.0015 0.049 Uiso calc R 1 1 . .
    C C20 0.2568(4) 0.26881(18) 1.0327(2) 0.0388(9) Uani d . 1 1 . .
    H H20 0.3482 0.2535 1.0427 0.047 Uiso calc R 1 1 . .
    C C13 0.5502(4) 0.4301(2) 0.8693(3) 0.0532(11) Uani d . 1 1 . .
    H H13 0.6392 0.4174 0.8586 0.064 Uiso calc R 1 1 . .
    C C24 0.2675(4) 0.57139(19) 0.5368(3) 0.0476(10) Uani d . 1 1 . .
    H H24 0.2079 0.6047 0.5068 0.057 Uiso calc R 1 1 . .
    C C16 0.2873(5) 0.4638(2) 0.9035(3) 0.0718(14) Uani d . 1 1 . .
    H H16 0.1973 0.4755 0.9134 0.086 Uiso calc R 1 1 . .
    C C12 0.4964(4) 0.4048(2) 0.9512(3) 0.0556(11) Uani d . 1 1 . .
    H H12 0.5504 0.3758 0.9940 0.067 Uiso calc R 1 1 . .
    C C15 0.3412(4) 0.4890(2) 0.8213(3) 0.0677(14) Uani d . 1 1 . .
    H H15 0.2857 0.5167 0.7775 0.081 Uiso calc R 1 1 . .
    O O1W 0.7588(2) 0.24523(16) 0.97416(18) 0.0651(9) Uani d . 1 1 . .
    C C26 0.4009(4) 0.39518(18) 0.5750(3) 0.0522(11) Uani d . 1 1 . .
    H H26A 0.3520 0.3725 0.6219 0.078 Uiso calc R 1 1 . .
    H H26B 0.4990 0.3889 0.5923 0.078 Uiso calc R 1 1 . .
    H H26C 0.3731 0.3759 0.5117 0.078 Uiso calc R 1 1 . .
    C C21 -0.0224(4) 0.3989(2) 1.0153(3) 0.0587(11) Uani d . 1 1 . .
    H H21A -0.0020 0.4250 1.0742 0.088 Uiso calc R 1 1 . .
    H H21B -0.1170 0.3835 1.0089 0.088 Uiso calc R 1 1 . .
    H H21C -0.0089 0.4274 0.9606 0.088 Uiso calc R 1 1 . .
    H H1C 0.2174 0.4787 0.4575 0.088 Uiso d R 1 1 . .
    H H2 -0.0820 0.2658 0.9924 0.088 Uiso d R 1 1 . .
    H H1A 0.7048 0.2485 0.9205 0.088 Uiso d R 1 1 . .
    H H1B 0.6895 0.2529 1.0044 0.088 Uiso d R 1 1 . .
loop_
    _atom_site_aniso_label
    _atom_site_aniso_U_11
    _atom_site_aniso_U_22
    _atom_site_aniso_U_33
    _atom_site_aniso_U_12
    _atom_site_aniso_U_13
    _atom_site_aniso_U_23
    O1 0.0160(11) 0.0409(15) 0.0811(19) 0.0003(11) 0.0055(13) 0.0144(13)
    C1 0.0194(16) 0.0217(16) 0.0228(17) 0.0016(13) 0.0051(13) -0.0015(13)
    O6 0.0169(11) 0.0709(17) 0.0295(13) 0.0036(11) 0.0052(10) 0.0011(12)
    N2 0.0357(17) 0.0423(18) 0.0331(17) 0.0002(14) 0.0045(14) -0.0022(13)
    C6 0.0203(16) 0.0203(16) 0.0315(18) -0.0035(13) 0.0025(14) 0.0007(13)
    C5 0.0186(16) 0.0220(16) 0.0241(17) 0.0036(13) 0.0037(13) 0.0022(13)
    C2 0.0222(16) 0.0205(16) 0.0258(17) 0.0003(13) 0.0034(13) -0.0019(13)
    O3 0.0692(18) 0.0224(13) 0.0476(16) 0.0054(12) 0.0056(13) -0.0041(12)
    C10 0.0247(18) 0.0238(18) 0.035(2) 0.0001(15) 0.0030(15) 0.0039(14)
    O7 0.0304(15) 0.0345(15) 0.097(2) 0.0101(11) -0.0081(14) 0.0086(14)
    C4 0.0175(15) 0.0250(17) 0.0206(16) 0.0013(13) 0.0016(13) 0.0034(13)
    C9 0.0210(17) 0.0278(18) 0.035(2) 0.0005(14) 0.0019(16) 0.0033(15)
    C3 0.0207(16) 0.0234(17) 0.0312(18) -0.0071(13) 0.0029(14) 0.0013(14)
    N3 0.0331(15) 0.0300(16) 0.0306(16) -0.0048(13) 0.0059(13) -0.0040(13)
    O5 0.0243(13) 0.086(2) 0.0335(15) -0.0021(13) -0.0040(11) -0.0098(13)
    N1 0.0387(17) 0.0352(17) 0.0283(16) -0.0049(14) 0.0037(13) 0.0000(13)
    C7 0.0249(17) 0.0249(18) 0.0303(19) 0.0020(15) 0.0015(15) -0.0041(14)
    O4 0.0766(19) 0.0400(15) 0.0376(16) 0.0118(13) -0.0067(14) 0.0096(12)
    C18 0.041(2) 0.040(2) 0.0267(19) 0.0029(17) 0.0053(16) -0.0015(16)
    O2 0.0251(13) 0.0291(14) 0.130(3) 0.0091(11) -0.0012(15) 0.0043(15)
    C8 0.0228(17) 0.0228(18) 0.041(2) -0.0009(14) 0.0020(16) 0.0040(16)
    C14 0.0293(18) 0.0299(18) 0.0314(19) -0.0041(15) 0.0023(15) -0.0035(15)
    O8 0.0444(16) 0.0205(14) 0.146(3) 0.0020(12) -0.0264(18) 0.0019(17)
    C23 0.040(2) 0.032(2) 0.034(2) -0.0040(16) 0.0042(17) -0.0010(16)
    C25 0.049(2) 0.0268(19) 0.043(2) -0.0006(17) 0.0027(19) -0.0008(17)
    C17 0.052(2) 0.043(2) 0.038(2) -0.0125(19) 0.0045(18) -0.0023(17)
    C11 0.040(2) 0.033(2) 0.038(2) -0.0066(17) 0.0048(17) -0.0026(16)
    N4 0.0488(19) 0.0444(19) 0.0342(18) -0.0055(15) -0.0076(15) -0.0051(14)
    C22 0.0316(19) 0.036(2) 0.038(2) -0.0015(15) -0.0029(16) -0.0011(16)
    C19 0.048(2) 0.034(2) 0.042(2) -0.0005(18) 0.0113(18) -0.0044(17)
    C20 0.040(2) 0.041(2) 0.037(2) 0.0061(17) 0.0092(17) 0.0013(17)
    C13 0.043(2) 0.061(3) 0.059(3) 0.016(2) 0.015(2) 0.015(2)
    C24 0.055(3) 0.040(2) 0.044(2) 0.0078(19) -0.006(2) 0.0033(18)
    C16 0.055(3) 0.093(4) 0.073(3) 0.030(3) 0.034(2) 0.032(3)
    C12 0.050(3) 0.061(3) 0.057(3) 0.014(2) 0.010(2) 0.021(2)
    C15 0.055(3) 0.084(3) 0.068(3) 0.030(2) 0.022(2) 0.045(3)
    O1W 0.0330(14) 0.123(3) 0.0385(16) -0.0012(15) 0.0002(12) -0.0064(16)
    C26 0.059(3) 0.036(2) 0.059(3) -0.0044(18) 0.000(2) -0.0091(19)
    C21 0.059(3) 0.054(3) 0.063(3) 0.014(2) 0.007(2) -0.004(2)
_geom_special_details
;
All e.s.d.'s (except the e.s.d. in the dihedral angle between two l.s. planes)
are estimated using the full covariance matrix. The cell e.s.d.'s are taken
into account individually in the estimation of e.s.d.'s in distances, angles
and torsion angles; correlations between e.s.d.'s in cell parameters are only
used when they are defined by crystal symmetry. An approximate (isotropic)
treatment of cell e.s.d.'s is used for estimating e.s.d.'s involving l.s.
planes.
;
loop_
    _geom_bond_atom_site_label_1
    _geom_bond_atom_site_label_2
    _geom_bond_site_symmetry_2
    _geom_bond_distance
    _geom_bond_publ_flag
    O1 C7 . 1.311(4) ?
    O1 H1 . 0.8200 ?
    C1 C6 . 1.404(4) ?
    C1 C2 . 1.411(4) ?
    C1 C7 . 1.516(4) ?
    O6 C9 . 1.272(4) ?
    N2 C18 . 1.347(4) ?
    N2 C19 . 1.380(4) ?
    N2 H2 . 1.0718 ?
    C6 C5 . 1.402(4) ?
    C6 H6 . 0.9300 ?
    C5 C4 . 1.420(4) ?
    C5 C10 . 1.505(4) ?
    C2 C3 . 1.406(4) ?
    C2 C8 . 1.539(4) ?
    O3 C8 . 1.253(4) ?
    C10 O7 . 1.210(4) ?
    C10 O8 . 1.312(4) ?
    C4 C3 . 1.405(4) ?
    C4 C9 . 1.538(4) ?
    C9 O5 . 1.253(4) ?
    C3 H3 . 0.9300 ?
    N3 C23 . 1.346(4) ?
    N3 C25 . 1.392(4) ?
    N3 C22 . 1.479(4) ?
    N1 C18 . 1.349(4) ?
    N1 C20 . 1.383(4) ?
    N1 C17 . 1.492(4) ?
    C7 O2 . 1.212(4) ?
    O4 C8 . 1.262(4) ?
    C18 C21 . 1.496(5) ?
    C14 C15 . 1.374(5) ?
    C14 C13 . 1.386(5) ?
    C14 C22 . 1.524(5) ?
    O8 H8 . 0.8200 ?
    C23 N4 . 1.338(4) ?
    C23 C26 . 1.492(5) ?
    C25 C24 . 1.352(5) ?
    C25 H25 . 0.9300 ?
    C17 C11 . 1.523(5) ?
    C17 H17A . 0.9700 ?
    C17 H17B . 0.9700 ?
    C11 C16 . 1.369(5) ?
    C11 C12 . 1.381(5) ?
    N4 C24 . 1.390(4) ?
    N4 H1C . 0.9761 ?
    C22 H22A . 0.9700 ?
    C22 H22B . 0.9700 ?
    C19 C20 . 1.359(5) ?
    C19 H19 . 0.9300 ?
    C20 H20 . 0.9300 ?
    C13 C12 . 1.398(5) ?
    C13 H13 . 0.9300 ?
    C24 H24 . 0.9300 ?
    C16 C15 . 1.402(5) ?
    C16 H16 . 0.9300 ?
    C12 H12 . 0.9300 ?
    C15 H15 . 0.9300 ?
    O1W H1A . 0.8558 ?
    O1W H1B . 0.8509 ?
    C26 H26A . 0.9600 ?
    C26 H26B . 0.9600 ?
    C26 H26C . 0.9600 ?
    C21 H21A . 0.9600 ?
    C21 H21B . 0.9600 ?
    C21 H21C . 0.9600 ?
loop_
    _geom_angle_atom_site_label_1
    _geom_angle_atom_site_label_2
    _geom_angle_atom_site_label_3
    _geom_angle_site_symmetry_1
    _geom_angle_site_symmetry_3
    _geom_angle
    _geom_angle_publ_flag
    C7 O1 H1 . . 109.5 ?
    C6 C1 C2 . . 119.5(3) ?
    C6 C1 C7 . . 119.4(3) ?
    C2 C1 C7 . . 121.2(3) ?
    C18 N2 C19 . . 109.2(3) ?
    C18 N2 H2 . . 115.5 ?
    C19 N2 H2 . . 134.9 ?
    C5 C6 C1 . . 122.0(3) ?
    C5 C6 H6 . . 119.0 ?
    C1 C6 H6 . . 119.0 ?
    C6 C5 C4 . . 119.2(3) ?
    C6 C5 C10 . . 120.1(3) ?
    C4 C5 C10 . . 120.8(2) ?
    C3 C2 C1 . . 118.2(3) ?
    C3 C2 C8 . . 116.8(2) ?
    C1 C2 C8 . . 124.8(3) ?
    O7 C10 O8 . . 123.5(3) ?
    O7 C10 C5 . . 123.0(3) ?
    O8 C10 C5 . . 113.5(3) ?
    C3 C4 C5 . . 118.2(3) ?
    C3 C4 C9 . . 117.3(3) ?
    C5 C4 C9 . . 124.4(2) ?
    O5 C9 O6 . . 125.1(3) ?
    O5 C9 C4 . . 119.2(3) ?
    O6 C9 C4 . . 115.4(3) ?
    C4 C3 C2 . . 122.9(3) ?
    C4 C3 H3 . . 118.6 ?
    C2 C3 H3 . . 118.6 ?
    C23 N3 C25 . . 108.8(3) ?
    C23 N3 C22 . . 125.1(3) ?
    C25 N3 C22 . . 125.7(3) ?
    C18 N1 C20 . . 109.4(3) ?
    C18 N1 C17 . . 127.0(3) ?
    C20 N1 C17 . . 123.6(3) ?
    O2 C7 O1 . . 123.9(3) ?
    O2 C7 C1 . . 122.4(3) ?
    O1 C7 C1 . . 113.8(3) ?
    N2 C18 N1 . . 107.3(3) ?
    N2 C18 C21 . . 124.0(3) ?
    N1 C18 C21 . . 128.8(3) ?
    O3 C8 O4 . . 126.8(3) ?
    O3 C8 C2 . . 118.0(3) ?
    O4 C8 C2 . . 115.0(3) ?
    C15 C14 C13 . . 116.7(3) ?
    C15 C14 C22 . . 122.9(3) ?
    C13 C14 C22 . . 120.4(3) ?
    C10 O8 H8 . . 109.5 ?
    N4 C23 N3 . . 107.9(3) ?
    N4 C23 C26 . . 126.4(3) ?
    N3 C23 C26 . . 125.7(3) ?
    C24 C25 N3 . . 107.1(3) ?
    C24 C25 H25 . . 126.4 ?
    N3 C25 H25 . . 126.4 ?
    N1 C17 C11 . . 112.2(3) ?
    N1 C17 H17A . . 109.2 ?
    C11 C17 H17A . . 109.2 ?
    N1 C17 H17B . . 109.2 ?
    C11 C17 H17B . . 109.2 ?
    H17A C17 H17B . . 107.9 ?
    C16 C11 C12 . . 117.6(3) ?
    C16 C11 C17 . . 121.5(3) ?
    C12 C11 C17 . . 120.9(3) ?
    C23 N4 C24 . . 109.2(3) ?
    C23 N4 H1C . . 122.3 ?
    C24 N4 H1C . . 127.8 ?
    N3 C22 C14 . . 112.0(3) ?
    N3 C22 H22A . . 109.2 ?
    C14 C22 H22A . . 109.2 ?
    N3 C22 H22B . . 109.2 ?
    C14 C22 H22B . . 109.2 ?
    H22A C22 H22B . . 107.9 ?
    C20 C19 N2 . . 107.4(3) ?
    C20 C19 H19 . . 126.3 ?
    N2 C19 H19 . . 126.3 ?
    C19 C20 N1 . . 106.8(3) ?
    C19 C20 H20 . . 126.6 ?
    N1 C20 H20 . . 126.6 ?
    C14 C13 C12 . . 121.6(3) ?
    C14 C13 H13 . . 119.2 ?
    C12 C13 H13 . . 119.2 ?
    C25 C24 N4 . . 107.0(3) ?
    C25 C24 H24 . . 126.5 ?
    N4 C24 H24 . . 126.5 ?
    C11 C16 C15 . . 121.3(4) ?
    C11 C16 H16 . . 119.4 ?
    C15 C16 H16 . . 119.4 ?
    C11 C12 C13 . . 121.0(4) ?
    C11 C12 H12 . . 119.5 ?
    C13 C12 H12 . . 119.5 ?
    C14 C15 C16 . . 121.7(4) ?
    C14 C15 H15 . . 119.1 ?
    C16 C15 H15 . . 119.1 ?
    H1A O1W H1B . . 88.8 ?
    C23 C26 H26A . . 109.5 ?
    C23 C26 H26B . . 109.5 ?
    H26A C26 H26B . . 109.5 ?
    C23 C26 H26C . . 109.5 ?
    H26A C26 H26C . . 109.5 ?
    H26B C26 H26C . . 109.5 ?
    C18 C21 H21A . . 109.5 ?
    C18 C21 H21B . . 109.5 ?
    H21A C21 H21B . . 109.5 ?
    C18 C21 H21C . . 109.5 ?
    H21A C21 H21C . . 109.5 ?
    H21B C21 H21C . . 109.5 ?
loop_
    _geom_hbond_atom_site_label_D
    _geom_hbond_atom_site_label_H
    _geom_hbond_atom_site_label_A
    _geom_hbond_site_symmetry_A
    _geom_hbond_distance_DH
    _geom_hbond_distance_HA
    _geom_hbond_distance_DA
    _geom_hbond_angle_DHA
    O1 H1 O6 1_655 0.82 1.76 2.575(3) 172
    O1W H1A O6 1_555 0.86 1.90 2.747(3) 168
    O1W H1B O5 4_566 0.85 1.98 2.743(3) 149
    N4 H1C O4 4_465 0.98 1.75 2.679(4) 158
    N2 H2 O1W 1_455 1.07 1.59 2.651(4) 172
    O8 H8 O3 2_756 0.82 1.81 2.586(3) 157
_iucr_refine_instructions_details
;
TITL 1 in P2(1)/c
CELL 0.71073   9.7139  19.4281  13.8564  90.000  97.385  90.000
ZERR   4.00   0.0019   0.0039   0.0028   0.000   0.030   0.000
LATT 1
SYMM -X, 0.5+Y, 0.5-Z
SFAC C  H  N  O
UNIT 104 104 16 36
omit   1   0   2
omit  -3  21   4
OMIT  -3.00  50.04
L.S. 4
ACTA
BOND$H
FMAP 2
PLAN 20
WGHT  0.045200  1.900400
FVAR  0.239310
O1     4   1.352749  0.268139  0.775335 11.000000  0.015970  0.040900 =
           0.081080  0.014360  0.005500  0.000330
AFIX 147
H1     2   1.436139  0.259820  0.780622 11.000000 -1.500000
AFIX 0
C1     1   1.127794  0.219810  0.769501 11.000000  0.019370  0.021700 =
           0.022810 -0.001530  0.005130  0.001550
O6     4   0.618201  0.254264  0.789481 11.000000  0.016940  0.070860 =
           0.029530  0.001110  0.005230  0.003600
N2     3   0.028335  0.272833  1.001818 11.000000  0.035690  0.042280 =
           0.033070 -0.002190  0.004500  0.000150
C6     1   1.071284  0.285784  0.751687 11.000000  0.020290  0.020280 =
           0.031510  0.000660  0.002520 -0.003480
AFIX 43
H6     2   1.130919  0.323197  0.751224 11.000000 -1.200000
AFIX 0
C5     1   0.927676  0.296962  0.734579 11.000000  0.018640  0.022040 =
           0.024120  0.002240  0.003680  0.003620
C2     1   1.038208  0.162859  0.771803 11.000000  0.022200  0.020550 =
           0.025750 -0.001930  0.003380  0.000290
O3     4   1.094155  0.045911  0.737399 11.000000  0.069200  0.022380 =
           0.047570 -0.004100  0.005610  0.005380
C10    1   0.871765  0.368970  0.720148 11.000000  0.024720  0.023790 =
           0.035350  0.003860  0.002990  0.000090
O7     4   0.752893  0.381252  0.687206 11.000000  0.030370  0.034520 =
           0.096550  0.008590 -0.008060  0.010080
C4     1   0.836470  0.239662  0.731403 11.000000  0.017540  0.025050 =
           0.020590  0.003370  0.001620  0.001330
C9     1   0.677255  0.244791  0.713780 11.000000  0.020960  0.027800 =
           0.034920  0.003280  0.001880  0.000450
C3     1   0.894423  0.174069  0.750960 11.000000  0.020670  0.023410 =
           0.031190  0.001250  0.002920 -0.007120
AFIX 43
H3     2   0.835107  0.136436  0.750080 11.000000 -1.200000
AFIX 0
N3     3   0.431814  0.517953  0.633725 11.000000  0.033150  0.030040 =
           0.030640 -0.004040  0.005930 -0.004760
O5     4   0.615536  0.234459  0.629943 11.000000  0.024340  0.086210 =
           0.033550 -0.009760 -0.003970 -0.002070
N1     3   0.211834  0.336093  1.038046 11.000000  0.038730  0.035240 =
           0.028300  0.000030  0.003650 -0.004910
C7     1   1.284137  0.210987  0.785042 11.000000  0.024850  0.024890 =
           0.030320 -0.004080  0.001510  0.002010
O4     4   1.101357  0.079043  0.893429 11.000000  0.076570  0.039980 =
           0.037550  0.009620 -0.006710  0.011840
C18    1   0.072255  0.338001  1.018499 11.000000  0.040660  0.040500 =
           0.026700 -0.001500  0.005330  0.002860
O2     4   1.338974  0.155699  0.803820 11.000000  0.025080  0.029080 =
           0.129570  0.004330 -0.001230  0.009120
C8     1   1.085038  0.089581  0.802834 11.000000  0.022830  0.022760 =
           0.041280  0.004030  0.001970 -0.000880
C14    1   0.473894  0.473754  0.803671 11.000000  0.029260  0.029870 =
           0.031400 -0.003510  0.002320 -0.004130
O8     4   0.964037  0.416815  0.747018 11.000000  0.044370  0.020490 =
           0.145830  0.001910 -0.026420  0.001990
AFIX 147
H8     2   0.926813  0.454741  0.741512 11.000000 -1.500000
AFIX 0
C23    1   0.367889  0.470186  0.573424 11.000000  0.040070  0.032340 =
           0.033880 -0.000970  0.004230 -0.003990
C25    1   0.369844  0.581563  0.611329 11.000000  0.048720  0.026810 =
           0.043180 -0.000780  0.002670 -0.000560
AFIX 43
H25    2   0.394233  0.623235  0.641870 11.000000 -1.200000
AFIX 0
C17    1   0.307342  0.395782  1.059889 11.000000  0.051680  0.043140 =
           0.038230 -0.002340  0.004480 -0.012500
AFIX 23
H17A   2   0.384004  0.382061  1.107903 11.000000 -1.200000
H17B   2   0.257855  0.432689  1.087664 11.000000 -1.200000
AFIX 0
C11    1   0.364443  0.422248  0.969511 11.000000  0.039910  0.033300 =
           0.037530 -0.002610  0.004830 -0.006640
N4     3   0.268341  0.501766  0.513700 11.000000  0.048800  0.044440 =
           0.034220 -0.005080 -0.007600 -0.005450
C22    1   0.537781  0.503286  0.717698 11.000000  0.031620  0.035880 =
           0.037780 -0.001050 -0.002940 -0.001490
AFIX 23
H22A   2   0.586841  0.545445  0.737706 11.000000 -1.200000
H22B   2   0.604724  0.470784  0.698084 11.000000 -1.200000
AFIX 0
C19    1   0.141625  0.229399  1.009968 11.000000  0.048420  0.034360 =
           0.041870 -0.004400  0.011350 -0.000510
AFIX 43
H19    2   0.139542  0.181909  1.001481 11.000000 -1.200000
AFIX 0
C20    1   0.256808  0.268815  1.032686 11.000000  0.039510  0.041430 =
           0.036530  0.001290  0.009220  0.006140
AFIX 43
H20    2   0.348242  0.253505  1.042699 11.000000 -1.200000
AFIX 0
C13    1   0.550166  0.430122  0.869332 11.000000  0.042550  0.060570 =
           0.058780  0.015010  0.015240  0.016230
AFIX 43
H13    2   0.639249  0.417388  0.858644 11.000000 -1.200000
AFIX 0
C24    1   0.267538  0.571394  0.536839 11.000000  0.054950  0.040310 =
           0.044100  0.003280 -0.006420  0.007760
AFIX 43
H24    2   0.207920  0.604670  0.506773 11.000000 -1.200000
AFIX 0
C16    1   0.287258  0.463772  0.903514 11.000000  0.055320  0.093470 =
           0.073420  0.032020  0.033870  0.030190
AFIX 43
H16    2   0.197312  0.475503  0.913403 11.000000 -1.200000
AFIX 0
C12    1   0.496430  0.404807  0.951202 11.000000  0.049800  0.060730 =
           0.056870  0.020580  0.009570  0.014030
AFIX 43
H12    2   0.550400  0.375769  0.994003 11.000000 -1.200000
AFIX 0
C15    1   0.341196  0.488973  0.821260 11.000000  0.055070  0.084120 =
           0.067750  0.045390  0.022120  0.030300
AFIX 43
H15    2   0.285724  0.516710  0.777467 11.000000 -1.200000
AFIX 0
O1W    4   0.758841  0.245233  0.974160 11.000000  0.032980  0.122700 =
           0.038530 -0.006410  0.000190 -0.001160
C26    1   0.400949  0.395177  0.574978 11.000000  0.059150  0.035720 =
           0.059490 -0.009140 -0.000500 -0.004370
AFIX 137
H26A   2   0.352022  0.372519  0.621888 11.000000 -1.500000
H26B   2   0.499021  0.388861  0.592347 11.000000 -1.500000
H26C   2   0.373078  0.375883  0.511699 11.000000 -1.500000
AFIX 0
C21    1  -0.022412  0.398936  1.015270 11.000000  0.058760  0.054480 =
           0.062610 -0.004250  0.007300  0.013970
AFIX 137
H21A   2  -0.002022  0.425013  1.074224 11.000000 -1.500000
H21B   2  -0.117037  0.383514  1.008900 11.000000 -1.500000
H21C   2  -0.008918  0.427380  0.960616 11.000000 -1.500000
AFIX 3
H1C    2   0.217378  0.478686  0.457531 11.000000 -1.500000
H2     2  -0.082012  0.265786  0.992431 11.000000 -1.500000
H1A    2   0.704798  0.248476  0.920481 11.000000 -1.500000
H1B    2   0.689478  0.252916  1.004371 11.000000 -1.500000
AFIX 0
HKLF 4
END
;
data_global
_journal_date_recd_electronic     2011-06-07
_journal_date_accepted     2011-06-11
_journal_name_full     'Acta Crystallographica, Section E'
_journal_year     2011
_journal_volume     67
_journal_issue      7
_journal_page_first     o1696
_journal_page_last     o1696
_journal_paper_category     QO
_journal_coeditor_code     LH5268
_publ_contact_author
;
 Gui-Ying Dong
 College of Chemical Engineering
 Hebei United University
 Tangshan 063009
 People's Republic of China
;
_publ_contact_author_email     tsdgying@126.com
_publ_contact_author_fax     '+86 0315-2592170'
_publ_contact_author_phone     '+86 0315-2592169'
_publ_section_title
;
1,1'-[1,4-Phenylenebis(methylene)]bis(2-methyl-1<i>H</i>-imidazol-3-ium)
2,4-dicarboxybenzene-1,5-dicarboxylate monohydrate
;
loop_
    _publ_author_name
    _publ_author_address
    'Dong, Gui-Ying'
;
College of Chemical Engineering
Hebei United University
Tangshan 063009
People's Republic of China
;
    'Liu, Tong-Fei'
;
College of Chemical Engineering
Hebei United University
Tangshan 063009
People's Republic of China
;
    'He, Cui-Hong'
;
College of Chemical Engineering
Hebei United University
Tangshan 063009
People's Republic of China
;
    'Deng, Xiao-Chen'
;
Qian'an College
Hebei United University
Tangshan 063009
People's Republic of China
;
    'Shi, Xiao-Ge'
;
Qian'an College
Hebei United University
Tangshan 063009
People's Republic of China
;
