# Supplementary material for: 1,1′-[1,4-Phenyl­enebis(methyl­ene)]bis­(2-methyl-1H-imidazol-3-ium) 2,4-dicarb­oxy­benzene-1,5-dicarboxyl­ate monohydrate
Source: Acta Crystallogr Sect E Struct Rep Online. 2011 Jun 18;67(Pt 7):o1696. doi: 10.1107/S160053681102263X (PMC3151773; doi:10.1107/S160053681102263X)
Supplement: Supplementary file 2 [file e-67-o1696-Isup2.hkl]

# 
# h,k,l, Fc-squared, Fo-squared, sigma(Fo-squared) and status flag 
# 
data_I
_shelx_title ' 1 in P2(1)/c' 
_shelx_refln_list_code          4 
_shelx_F_calc_maximum      385.00 
_exptl_crystal_F_000      1128.00 
_reflns_d_resolution_high  0.8403 
 
loop_ 
 _symmetry_equiv_pos_as_xyz 
 'x, y, z' 
 '-x, y+1/2, -z+1/2' 
 '-x, -y, -z' 
 'x, -y-1/2, z-1/2' 
 
_cell_length_a     9.7139 
_cell_length_b    19.4281 
_cell_length_c    13.8564 
_cell_angle_alpha  90.000 
_cell_angle_beta   97.385 
_cell_angle_gamma  90.000 
 
_shelx_F_squared_multiplier     1.000 
 
loop_ 
 _refln_index_h 
 _refln_index_k 
 _refln_index_l 
 _refln_F_squared_calc 
 _refln_F_squared_meas 
 _refln_F_squared_sigma 
 _refln_observed_status 
   2   0   0        0.01       15.81      4.92 o 
   3   0   0    15507.30    15967.50    115.76 o 
   4   0   0     3622.37     3721.91     51.77 o 
   5   0   0     1727.12     1818.21     39.47 o 
   6   0   0     1308.23     1318.54     59.44 o 
   7   0   0     1189.64     1261.80     62.45 o 
   8   0   0     1295.47     1382.66     57.52 o 
   9   0   0       36.73       58.47     26.11 o 
  10   0   0      476.56      575.52     56.00 o 
  11   0   0       97.17       43.48     63.56 o 
   2   1   0     1109.08     1109.99     15.53 o 
   3   1   0      504.20      547.38     11.14 o 
   4   1   0     3959.94     4135.73     58.22 o 
   5   1   0       87.69       96.79      9.20 o 
   6   1   0      106.69      100.84     11.37 o 
   7   1   0      900.17      820.84     26.21 o 
   8   1   0      162.82      140.52     18.18 o 
   9   1   0        0.19       16.28     32.70 o 
  10   1   0       38.32       69.75     31.88 o 
  11   1   0       13.91        7.63     25.52 o 
   1   2   0    15402.47    13123.87    190.74 o 
   2   2   0     6272.33     6307.79     44.09 o 
   3   2   0     1094.03     1004.07     14.54 o 
   4   2   0     3542.57     3631.03     36.43 o 
   5   2   0      779.23      741.46     21.49 o 
   6   2   0      101.92      119.50     11.90 o 
   7   2   0      322.69      270.67     16.74 o 
   8   2   0      267.50      268.33     19.55 o 
   9   2   0      162.19      193.18     22.44 o 
  10   2   0       40.71        7.93     18.56 o 
  11   2   0      161.20      129.56     64.78 o 
   1   3   0     2057.97     2075.43     21.62 o 
   2   3   0     3137.90     2930.53     22.66 o 
   3   3   0     1792.02     1894.22     26.00 o 
   4   3   0       33.84       42.26      6.85 o 
   5   3   0     2281.17     2200.81     31.27 o 
   6   3   0      119.52       92.92     11.13 o 
   7   3   0      664.31      626.60     37.24 o 
   8   3   0      487.33      485.90     24.51 o 
   9   3   0     1094.32     1008.52     35.82 o 
  10   3   0      477.35      438.85     39.38 o 
  11   3   0       36.76      -10.27     26.53 o 
   0   4   0    18514.66    18091.52    185.91 o 
   1   4   0     8541.82     8130.66     71.08 o 
   2   4   0     2453.94     2303.34     23.10 o 
   3   4   0      528.72      510.33     11.25 o 
   4   4   0      684.19      749.95     15.16 o 
   5   4   0       55.43       52.22      8.14 o 
   6   4   0        1.38       15.46     10.55 o 
   7   4   0       66.04       52.08     15.16 o 
   8   4   0       74.04      104.87     18.27 o 
   9   4   0      177.06      153.75     26.12 o 
  10   4   0      186.43      177.03     35.54 o 
  11   4   0      144.49      186.93     46.11 o 
   1   5   0      175.38      203.25      6.46 o 
   2   5   0     8653.76     9215.83     51.52 o 
   3   5   0      268.45      282.78      8.84 o 
   4   5   0      873.32      883.15     16.74 o 
   5   5   0       88.39       94.02      9.38 o 
   6   5   0     2611.69     2493.28     54.25 o 
   7   5   0      508.35      479.69     19.78 o 
   8   5   0      179.47      188.36     17.79 o 
   9   5   0      105.28      118.24     25.59 o 
  10   5   0        9.56       27.96     31.62 o 
  11   5   0       26.24      106.21     42.16 o 
   0   6   0    29796.28    30556.90    175.52 o 
   1   6   0       43.34       56.79      5.68 o 
   2   6   0        9.53       23.01      7.49 o 
   3   6   0     2905.54     2778.34     32.87 o 
   4   6   0      898.28      922.55     17.48 o 
   5   6   0      467.14      431.22     14.29 o 
   6   6   0        0.02       -3.59      8.73 o 
   7   6   0        9.86       34.53     11.08 o 
   8   6   0     1195.43     1119.87     36.27 o 
   9   6   0      430.70      470.96     44.98 o 
  10   6   0        0.02      -19.99     24.33 o 
  11   6   0        1.90       19.60     36.52 o 
   1   7   0     8435.17     8511.28     70.20 o 
   2   7   0       83.19       43.77      5.92 o 
   3   7   0      379.37      317.01     10.39 o 
   4   7   0       58.60       63.37      8.13 o 
   5   7   0       61.83       73.67      9.13 o 
   6   7   0     1131.22     1165.23     26.04 o 
   7   7   0       56.90       91.88     17.11 o 
   8   7   0        3.49       17.02     18.65 o 
   9   7   0      393.22      422.04     31.87 o 
  10   7   0       29.85       80.95     25.56 o 
   0   8   0     8238.12     8685.76     87.66 o 
   1   8   0     8557.14     9203.53     64.00 o 
   2   8   0     3668.94     3780.45     35.42 o 
   3   8   0      133.44       92.48      8.38 o 
   4   8   0        0.94       17.83      9.11 o 
   5   8   0      704.94      714.61     20.09 o 
   6   8   0      360.15      330.21     16.50 o 
   7   8   0      168.20      149.53     16.17 o 
   8   8   0      365.06      408.65     25.67 o 
   9   8   0        0.00      -19.56     17.33 o 
  10   8   0      187.74      219.77     33.56 o 
   1   9   0      416.27      393.41     12.47 o 
   2   9   0      125.27      138.13      8.91 o 
   3   9   0       12.54       21.25      7.52 o 
   4   9   0      740.35      763.36     28.11 o 
   5   9   0      205.69      200.43     11.80 o 
   6   9   0      173.50      217.12     16.89 o 
   7   9   0     1120.55      996.68     32.23 o 
   8   9   0      149.22      172.55     26.01 o 
   9   9   0      183.70      197.91     29.11 o 
  10   9   0        0.10       31.85     25.11 o 
   0  10   0       68.24       57.56     11.98 o 
   1  10   0        0.24       20.09      9.49 o 
   2  10   0     1467.61     1495.40     23.61 o 
   3  10   0       75.92       72.57      8.52 o 
   4  10   0     1295.60     1203.24     26.84 o 
   5  10   0      324.11      307.78     18.40 o 
   6  10   0      219.39      192.60     13.85 o 
   7  10   0       86.88       91.48     25.40 o 
   8  10   0       42.15       43.02     24.80 o 
   9  10   0       45.82       83.80     26.36 o 
  10  10   0       32.26       82.95     30.07 o 
   1  11   0      255.09      237.53     12.38 o 
   2  11   0     1909.54     1933.33     28.72 o 
   3  11   0        1.53        4.71      8.36 o 
   4  11   0       24.24       27.78     15.06 o 
   5  11   0      185.12      196.91     14.37 o 
   6  11   0      405.09      374.46     29.46 o 
   7  11   0        8.05        8.80     21.29 o 
   8  11   0      148.25      208.13     45.44 o 
   9  11   0        1.08       -9.12     21.87 o 
  10  11   0      201.42      167.77     33.32 o 
   0  12   0     6628.02     6915.90     94.57 o 
   1  12   0      223.63      235.05     13.22 o 
   2  12   0       83.12       73.89     11.75 o 
   3  12   0      775.20      740.17     19.21 o 
   4  12   0       21.55       17.29      8.88 o 
   5  12   0      345.09      273.02     17.86 o 
   6  12   0      267.47      278.86     27.39 o 
   7  12   0      369.02      398.72     32.51 o 
   8  12   0        2.43       36.36     23.01 o 
   9  12   0       33.95       39.42     28.25 o 
   1  13   0       50.03       49.91     10.75 o 
   2  13   0        5.40       29.49     14.01 o 
   3  13   0       35.32       53.31     10.36 o 
   4  13   0       28.59       47.42     16.67 o 
   5  13   0       10.75        0.79     13.07 o 
   6  13   0        2.35       -4.83     19.53 o 
   7  13   0       36.21       96.58     38.28 o 
   8  13   0      183.27      166.15     32.63 o 
   9  13   0        6.88      -18.87     26.48 o 
   0  14   0       29.56       14.88     15.00 o 
   1  14   0      250.54      222.94     15.53 o 
   2  14   0       50.91       52.67     13.12 o 
   3  14   0       11.01       43.95     10.39 o 
   4  14   0       17.37       37.08     14.98 o 
   5  14   0      236.78      186.95     25.89 o 
   6  14   0       26.86       42.03     25.20 o 
   7  14   0       37.20       62.34     31.35 o 
   8  14   0       13.10       49.17     25.20 o 
   9  14   0        0.63        1.49     19.89 o 
   1  15   0     1803.54     1713.32     46.00 o 
   2  15   0      107.58      123.73     14.12 o 
   3  15   0        0.38       21.30     12.99 o 
   4  15   0      331.18      307.71     22.42 o 
   5  15   0      159.03      176.67     26.15 o 
   6  15   0       25.89       71.23     23.75 o 
   7  15   0       11.80       26.82     24.83 o 
   8  15   0      130.10      181.61     37.70 o 
   0  16   0     1287.62     1275.32     45.40 o 
   1  16   0      411.75      439.22     21.05 o 
   2  16   0      682.60      659.44     28.80 o 
   3  16   0      271.57      217.93     20.12 o 
   4  16   0       31.73       46.37     20.95 o 
   5  16   0       42.53       41.82     21.13 o 
   6  16   0       34.57       83.39     25.98 o 
   7  16   0      228.92      222.74     34.61 o 
   8  16   0       38.92       74.04     35.29 o 
   1  17   0     2871.19     2667.72     47.85 o 
   2  17   0       29.98       52.64     17.61 o 
   3  17   0      419.03      330.97     23.37 o 
   4  17   0      228.84      196.76     27.22 o 
   5  17   0       77.06      100.84     25.55 o 
   6  17   0        3.22       30.73     24.07 o 
   7  17   0        0.83        1.89     20.40 o 
   0  18   0       49.91       96.45     22.23 o 
   1  18   0      201.08      204.65     19.22 o 
   2  18   0       89.52      102.79     25.77 o 
   3  18   0       31.01       55.80     33.32 o 
   4  18   0      137.09      159.34     33.18 o 
   5  18   0        3.18       -5.15     30.12 o 
   6  18   0       82.44       55.24     26.64 o 
   7  18   0       20.93       40.06     35.33 o 
   1  19   0       19.29       20.28     14.65 o 
   2  19   0       11.82       -5.72     19.46 o 
   3  19   0       31.86       22.92     20.84 o 
   4  19   0       59.46       75.03     27.31 o 
   5  19   0       69.56       63.68     44.29 o 
   6  19   0      185.40      234.20     36.09 o 
   0  20   0      277.35      284.47     36.99 o 
   1  20   0       22.44       20.08     19.33 o 
   2  20   0        4.10       36.43     30.25 o 
   3  20   0       42.63       48.15     25.81 o 
   4  20   0       52.17      102.26     30.17 o 
   5  20   0       10.39       46.00     26.99 o 
   1  21   0       12.50       33.00     23.19 o 
   2  21   0       34.46       48.55     31.35 o 
   3  21   0       12.80       66.21     38.43 o 
   4  21   0        2.73       12.01     31.74 o 
   0  22   0       14.44       49.96     48.89 o 
   1  22   0      208.54      291.35     35.76 o 
   2  22   0       29.16       20.60     27.67 o 
   3  22   0      115.92      117.17     46.22 o 
   1  23   0       31.85      104.47     72.46 o 
 -11   1   1       27.00       64.03     37.15 o 
 -10   1   1      158.71      136.20     23.94 o 
  -9   1   1       23.45       59.32     16.02 o 
  -8   1   1      254.78      313.91     22.57 o 
  -7   1   1       89.09      117.60     13.19 o 
  -6   1   1      968.24     1034.05     56.20 o 
  -5   1   1     1040.20     1037.18     20.25 o 
  -4   1   1     5221.05     5362.23     45.98 o 
  -3   1   1     1934.21     1858.88     23.08 o 
  -2   1   1    23175.38    21770.35    193.39 o 
   2   1   1     4110.96     4677.18     55.28 o 
   3   1   1     1154.62     1084.86     15.54 o 
   4   1   1       53.43       82.57      9.31 o 
   5   1   1     1689.99     1813.12     32.84 o 
   6   1   1     1511.18     1468.77     28.06 o 
   7   1   1      105.61      107.25     13.32 o 
   8   1   1       26.24       35.13     18.45 o 
   9   1   1        1.21        6.72     21.91 o 
  10   1   1        1.90       12.83     20.75 o 
  11   1   1        8.44       27.07     31.38 o 
 -11   2   1       32.43       50.70     28.96 o 
 -10   2   1      272.07      240.61     34.21 o 
  -9   2   1       57.48       66.06     17.84 o 
  -8   2   1       16.28        6.26     11.38 o 
  -7   2   1        0.06        5.72      9.02 o 
  -6   2   1       27.26       53.47     10.89 o 
  -5   2   1     1531.94     1431.33     26.92 o 
  -4   2   1     3185.24     3129.53     33.26 o 
  -3   2   1     7848.24     7700.35     83.54 o 
  -2   2   1        4.49        8.86      5.77 o 
  -1   2   1      851.16      678.56     13.90 o 
   1   2   1     9141.22     8480.00     37.43 o 
   2   2   1      863.00      849.00     17.22 o 
   3   2   1     2112.83     2040.33     21.87 o 
   4   2   1     1430.71     1554.32     23.76 o 
   5   2   1       23.66       41.37     11.16 o 
   6   2   1      118.29       97.41     12.30 o 
   7   2   1       43.97       46.07     13.15 o 
   8   2   1      142.45      154.83     22.79 o 
   9   2   1       90.31      127.60     32.01 o 
  10   2   1       51.17       64.85     30.33 o 
  11   2   1       18.59      -36.19     34.20 o 
 -11   3   1        0.00       56.04     61.69 o 
 -10   3   1      108.89      113.94     26.73 o 
  -9   3   1       74.21       78.66     20.93 o 
  -8   3   1       23.66       30.26     15.93 o 
  -7   3   1       28.55       39.27     13.06 o 
  -6   3   1      299.15      285.74     15.09 o 
  -5   3   1      479.57      562.76     17.37 o 
  -4   3   1     2501.64     2609.78     30.33 o 
  -3   3   1      763.14      795.06     18.50 o 
  -2   3   1     1411.66     1518.70     19.25 o 
  -1   3   1     7559.85     7291.89     37.37 o 
   0   3   1     4914.36     4656.95     44.58 o 
   1   3   1     3901.02     3963.70     47.83 o 
   2   3   1     1994.28     1993.74     39.11 o 
   3   3   1     1526.28     1478.70     19.10 o 
   4   3   1        9.18       20.59      6.95 o 
   5   3   1       84.28      103.46      8.75 o 
   6   3   1      370.67      421.24     16.20 o 
   7   3   1      355.53      339.90     19.17 o 
   8   3   1       91.72       79.78     21.40 o 
   9   3   1      225.90      199.58     22.08 o 
  10   3   1       48.03      102.47     30.98 o 
  11   3   1       65.73       74.75     34.54 o 
 -11   4   1       69.95      106.05     35.56 o 
 -10   4   1       62.05       98.66     22.30 o 
  -9   4   1       68.51       67.28     17.33 o 
  -8   4   1      405.61      418.47     22.13 o 
  -7   4   1      328.10      322.12     17.56 o 
  -6   4   1      285.74      254.81     18.66 o 
  -5   4   1      179.75      197.47     12.32 o 
  -4   4   1     1843.57     1842.27     25.52 o 
  -3   4   1      263.26      301.43     10.76 o 
  -2   4   1     5713.93     5475.34     45.77 o 
  -1   4   1      391.33      393.73     10.98 o 
   0   4   1     2494.97     2401.26     37.90 o 
   1   4   1     4229.61     3994.88     34.03 o 
   2   4   1     2288.23     2131.94     40.85 o 
   3   4   1     2194.02     2226.39     29.80 o 
   4   4   1     1057.28     1063.22     18.83 o 
   5   4   1     1883.30     1825.63     38.86 o 
   6   4   1     2277.56     2381.12     39.05 o 
   7   4   1      455.82      447.82     22.52 o 
   8   4   1        0.02        9.69     12.61 o 
   9   4   1       17.40       51.22     18.49 o 
  10   4   1        1.50      -13.23     28.06 o 
  11   4   1       82.57       77.24     44.78 o 
 -11   5   1       52.01       91.26     66.27 o 
 -10   5   1        1.82       13.26     17.64 o 
  -9   5   1        6.24       13.83     16.43 o 
  -8   5   1      237.81      254.45     21.76 o 
  -7   5   1      158.72      156.17     15.21 o 
  -6   5   1      489.12      490.38     19.44 o 
  -5   5   1       45.84       57.34      9.15 o 
  -4   5   1     1351.13     1225.34     24.18 o 
  -3   5   1      453.02      330.21     13.72 o 
  -2   5   1     1000.43     1074.78     15.75 o 
  -1   5   1      672.84      684.56     12.08 o 
   0   5   1       30.90       16.18      5.58 o 
   1   5   1     7180.53     6803.88     56.30 o 
   2   5   1        1.20        6.86      4.22 o 
   3   5   1     1282.29     1185.25     14.66 o 
   4   5   1        1.07       -2.15      5.84 o 
   5   5   1      306.20      326.04     13.15 o 
   6   5   1      241.23      233.14     16.80 o 
   7   5   1      244.93      263.01     23.65 o 
   8   5   1      100.88      140.16     36.83 o 
   9   5   1        1.86       -0.80     16.48 o 
  10   5   1       62.27       72.81     28.59 o 
  11   5   1       53.26       55.78     39.65 o 
 -11   6   1       33.44      155.06     68.97 o 
 -10   6   1        6.63       24.94     22.81 o 
  -9   6   1        9.44       19.23     16.47 o 
  -8   6   1      328.63      328.12     21.10 o 
  -7   6   1      871.13      862.66     25.75 o 
  -6   6   1      675.66      622.43     19.86 o 
  -5   6   1     1003.99      958.02     21.18 o 
  -4   6   1      166.09      186.17     10.19 o 
  -3   6   1     1743.02     1832.59     23.85 o 
  -2   6   1      597.11      596.13     14.04 o 
  -1   6   1      495.29      473.63     11.27 o 
   0   6   1      613.75      717.64     12.85 o 
   1   6   1      695.90      674.61     17.59 o 
   2   6   1     2139.55     1965.11     23.06 o 
   3   6   1     2240.76     2180.15     21.49 o 
   4   6   1      106.68      102.74      6.96 o 
   5   6   1      512.17      513.47     14.75 o 
   6   6   1      305.94      284.72     14.09 o 
   7   6   1     1696.47     1618.70     32.63 o 
   8   6   1      889.54      861.97     32.45 o 
   9   6   1       28.24       44.36     41.38 o 
  10   6   1       80.32       92.39     38.08 o 
 -10   7   1       58.45       44.25     26.06 o 
  -9   7   1      253.76      251.91     22.79 o 
  -8   7   1      188.75      194.09     25.51 o 
  -7   7   1        0.00       29.22     11.96 o 
  -6   7   1      241.76      249.12     15.38 o 
  -5   7   1     2076.95     2002.30     31.23 o 
  -4   7   1     1208.10     1201.39     21.42 o 
  -3   7   1     3695.06     3516.22     37.43 o 
  -2   7   1     4194.10     4128.94     37.74 o 
  -1   7   1     2461.04     2567.17     30.21 o 
   0   7   1     1265.30     1224.22     19.09 o 
   1   7   1     1773.99     1901.18     23.30 o 
   2   7   1      792.36      872.73     11.69 o 
   3   7   1       86.20       79.78      5.18 o 
   4   7   1      189.38      220.14     11.49 o 
   5   7   1      162.88      168.48      9.92 o 
   6   7   1      840.91      825.89     24.99 o 
   7   7   1      208.55      192.18     15.94 o 
   8   7   1        1.61       11.55     26.63 o 
   9   7   1      160.07      185.73     27.02 o 
  10   7   1       56.29       89.68     34.53 o 
 -10   8   1      199.60      139.24     36.99 o 
  -9   8   1      539.84      530.38     31.78 o 
  -8   8   1      236.57      250.24     19.08 o 
  -7   8   1      665.54      651.04     23.64 o 
  -6   8   1       40.45       54.40     20.00 o 
  -5   8   1       24.96       33.84     12.54 o 
  -4   8   1      641.61      701.98     17.38 o 
  -3   8   1        1.13       11.77      8.72 o 
  -2   8   1        1.28       18.40      9.13 o 
  -1   8   1      268.58      327.64     13.69 o 
   0   8   1     1407.41     1563.01     21.74 o 
   1   8   1     1119.08     1178.45     17.26 o 
   2   8   1     8091.51     8779.64    112.56 o 
   3   8   1     4213.87     4275.76     48.44 o 
   4   8   1      270.05      250.10     13.09 o 
   5   8   1      606.47      720.59     16.47 o 
   6   8   1      449.91      494.29     26.31 o 
   7   8   1     1038.17      996.76     31.85 o 
   8   8   1      227.20      241.72     37.01 o 
   9   8   1       61.08       54.36     39.44 o 
  10   8   1      144.34      132.67     29.32 o 
 -10   9   1        0.24       -3.88     20.30 o 
  -9   9   1        0.43       -1.35     24.78 o 
  -8   9   1      115.93      141.99     20.30 o 
  -7   9   1      692.27      663.79     27.70 o 
  -6   9   1      127.10      133.41     12.96 o 
  -5   9   1      207.36      190.06     15.28 o 
  -4   9   1      125.51      119.80     13.80 o 
  -3   9   1        0.50        8.92      7.42 o 
  -2   9   1     3273.87     3482.73     38.35 o 
  -1   9   1      113.54       98.27      9.33 o 
   0   9   1      157.89      165.85     13.57 o 
   1   9   1      228.45      217.28     15.98 o 
   2   9   1       83.23       96.84      6.82 o 
   3   9   1     6579.46     6915.66     64.26 o 
   4   9   1      224.73      196.19     12.03 o 
   5   9   1      341.66      269.64     18.10 o 
   6   9   1     3528.25     3198.84     50.98 o 
   7   9   1      413.11      406.43     30.92 o 
   8   9   1        0.26       11.28     19.99 o 
   9   9   1       29.28       34.73     25.09 o 
  10   9   1        2.70      -14.54     23.03 o 
 -10  10   1       50.96       83.28     29.82 o 
  -9  10   1       35.29       41.50     22.89 o 
  -8  10   1      139.45      157.85     30.60 o 
  -7  10   1      468.74      469.06     39.11 o 
  -6  10   1      776.80      726.92     29.35 o 
  -5  10   1       93.45      108.27     13.01 o 
  -4  10   1      116.85      106.42     11.80 o 
  -3  10   1       95.46      138.08     11.77 o 
  -2  10   1       13.68       41.11     14.43 o 
  -1  10   1        6.74       42.95      8.55 o 
   0  10   1     2051.31     2139.61     29.59 o 
   1  10   1      293.17      300.63     11.58 o 
   2  10   1      596.60      554.54     13.28 o 
   3  10   1      251.13      244.79     14.67 o 
   4  10   1      502.12      459.62     25.21 o 
   5  10   1     2549.22     2504.32     57.53 o 
   6  10   1      127.06      133.27     22.29 o 
   7  10   1     1634.94     1561.02     51.64 o 
   8  10   1      177.88      238.37     29.29 o 
   9  10   1       58.66       66.58     30.67 o 
  10  10   1      143.37      181.70     35.41 o 
 -10  11   1      173.87      227.69     38.15 o 
  -9  11   1       15.34       63.53     26.27 o 
  -8  11   1        5.44        8.08     20.72 o 
  -7  11   1      444.97      393.07     24.64 o 
  -6  11   1     1748.94     1666.72     33.58 o 
  -5  11   1      143.83      140.60     13.16 o 
  -4  11   1        3.48       24.03     23.85 o 
  -3  11   1       64.28       66.34     10.25 o 
  -2  11   1      131.53      160.63     12.00 o 
  -1  11   1       47.24       61.67      9.93 o 
   0  11   1      452.80      496.94     15.95 o 
   1  11   1        4.17       31.52     19.20 o 
   2  11   1      243.98      234.55     10.91 o 
   3  11   1      481.43      492.34     18.17 o 
   4  11   1       75.05       57.17     12.02 o 
   5  11   1      226.27      242.46     27.55 o 
   6  11   1       10.84       24.13     22.11 o 
   7  11   1      998.52      926.17     42.86 o 
   8  11   1        5.36        0.07     16.46 o 
   9  11   1       33.08       58.52     37.42 o 
  -9  12   1      236.67      239.55     35.07 o 
  -8  12   1        0.96        0.34     18.52 o 
  -7  12   1       41.94       49.17     21.78 o 
  -6  12   1      133.96      108.37     17.42 o 
  -5  12   1      236.37      233.81     19.99 o 
  -4  12   1       47.90       52.33     11.00 o 
  -3  12   1       32.05       60.13     18.85 o 
  -2  12   1      328.20      342.95     15.79 o 
  -1  12   1        1.52        2.96      8.01 o 
   0  12   1      707.57      731.83     20.42 o 
   1  12   1       11.72       40.43     10.14 o 
   2  12   1       81.93      110.84     13.34 o 
   3  12   1       56.83       87.94     12.78 o 
   4  12   1      228.68      261.67     41.18 o 
   5  12   1       47.91       93.35     26.23 o 
   6  12   1      924.53      888.29     48.42 o 
   7  12   1       94.44      127.13     26.36 o 
   8  12   1       60.10       79.82     28.15 o 
   9  12   1        1.63      110.27     36.72 o 
  -9  13   1       15.48       25.97     26.82 o 
  -8  13   1       26.25       21.43     26.79 o 
  -7  13   1        1.41        3.63     16.88 o 
  -6  13   1       99.74       82.92     22.23 o 
  -5  13   1     1702.09     1504.38     37.83 o 
  -4  13   1        2.54       14.39     10.71 o 
  -3  13   1      502.30      508.05     29.17 o 
  -2  13   1      242.08      264.18     15.44 o 
  -1  13   1      468.33      492.48     18.93 o 
   0  13   1       44.86       38.47     10.97 o 
   1  13   1       17.12       17.61     13.23 o 
   2  13   1       38.03       53.47     11.70 o 
   3  13   1       23.37       39.43     17.71 o 
   4  13   1        2.29       18.18     22.79 o 
   5  13   1      111.35      139.07     23.43 o 
   6  13   1       38.28       75.67     32.84 o 
   7  13   1      921.25      826.96     44.87 o 
   8  13   1        1.99      -14.81     22.69 o 
   9  13   1       34.53       40.24     28.16 o 
  -9  14   1       17.21       -4.25     21.79 o 
  -8  14   1        6.62      -11.41     26.47 o 
  -7  14   1        0.24        6.88     19.65 o 
  -6  14   1      432.51      425.70     32.92 o 
  -5  14   1      510.28      414.62     28.47 o 
  -4  14   1       40.80       68.88     12.46 o 
  -3  14   1        0.85       41.45     22.20 o 
  -2  14   1        0.78       63.59     23.59 o 
  -1  14   1       52.75       51.20     13.09 o 
   0  14   1     1129.83     1049.11     26.74 o 
   1  14   1      430.26      471.58     18.31 o 
   2  14   1      338.46      361.90     15.66 o 
   3  14   1      261.97      309.63     19.71 o 
   4  14   1      119.43       94.03     28.61 o 
   5  14   1      161.66      196.27     27.21 o 
   6  14   1       39.61       31.78     21.52 o 
   7  14   1      100.02       96.99     26.47 o 
   8  14   1       21.28       54.43     33.22 o 
   9  14   1        0.47        3.96     26.28 o 
  -8  15   1       24.99       41.41     27.43 o 
  -7  15   1        0.09       21.50     23.34 o 
  -6  15   1      134.42      175.44     29.50 o 
  -5  15   1       41.84       58.50     21.65 o 
  -4  15   1     1512.57     1410.12     38.58 o 
  -3  15   1       24.22       24.66     11.35 o 
  -2  15   1       13.05       -2.80     12.35 o 
  -1  15   1       33.11       45.41     13.17 o 
   0  15   1     1079.29     1121.45     29.07 o 
   1  15   1      857.16      836.60     25.47 o 
   2  15   1      202.42      182.73     19.03 o 
   3  15   1      374.01      326.03     21.41 o 
   4  15   1      410.75      304.57     28.59 o 
   5  15   1      215.11      236.01     28.12 o 
   6  15   1      471.19      337.32     33.02 o 
   7  15   1        2.57        8.64     34.56 o 
   8  15   1       15.07        3.99     25.43 o 
  -8  16   1        0.07       11.38     23.81 o 
  -7  16   1       52.61        4.72     20.23 o 
  -6  16   1       36.65       44.91     23.50 o 
  -5  16   1      565.78      528.11     35.90 o 
  -4  16   1      190.64      192.59     20.62 o 
  -3  16   1      126.97      171.89     16.37 o 
  -2  16   1        3.90       36.74     15.16 o 
  -1  16   1     1185.15     1065.84     30.06 o 
   0  16   1      456.04      460.43     21.57 o 
   1  16   1     1194.05     1196.85     30.40 o 
   2  16   1     1328.12     1277.71     37.66 o 
   3  16   1      292.49      253.61     20.78 o 
   4  16   1       11.29       41.96     21.90 o 
   5  16   1       17.60        1.51     19.93 o 
   6  16   1        1.05       29.68     63.21 o 
   7  16   1        2.82       44.63     25.73 o 
   8  16   1      205.23      226.48     37.03 o 
  -7  17   1       68.51      115.98     30.45 o 
  -6  17   1       13.66        1.97     23.54 o 
  -5  17   1      363.05      308.08     32.93 o 
  -4  17   1     1228.68     1127.45     38.38 o 
  -3  17   1        2.55        6.99     17.16 o 
  -2  17   1       86.60       80.54     15.65 o 
  -1  17   1      170.58      152.39     17.70 o 
   0  17   1       75.90       70.80     18.91 o 
   1  17   1      224.43      258.22     18.56 o 
   2  17   1      242.07      236.40     22.19 o 
   3  17   1      584.14      607.49     36.72 o 
   4  17   1       89.49       44.87     22.58 o 
   5  17   1       46.25       77.79     30.77 o 
   6  17   1        0.75       17.41     26.84 o 
   7  17   1       14.83       72.85     51.68 o 
  -7  18   1       19.24       31.92     29.94 o 
  -6  18   1      108.06      119.59     39.39 o 
  -5  18   1        0.26       29.56     24.78 o 
  -4  18   1        4.16       12.31     37.27 o 
  -3  18   1       59.41       37.67     25.52 o 
  -2  18   1      458.56      433.07     23.00 o 
  -1  18   1       43.44       44.58     16.41 o 
   0  18   1      117.87      148.77     21.16 o 
   1  18   1      100.17      156.04     21.83 o 
   2  18   1        1.85       13.51     19.76 o 
   3  18   1      265.19      310.98     38.21 o 
   4  18   1       13.95       -2.00     19.70 o 
   5  18   1      141.75      182.78     31.42 o 
   6  18   1        0.32       38.67     29.58 o 
   7  18   1       16.53        0.64     21.43 o 
  -6  19   1       31.59       20.31     28.09 o 
  -5  19   1      127.12      126.16     29.37 o 
  -4  19   1       15.34       33.81     25.32 o 
  -3  19   1        4.73      -16.05     20.18 o 
  -2  19   1      197.57      250.47     33.04 o 
  -1  19   1     1071.02     1096.69     34.70 o 
   0  19   1       31.05       72.99     26.63 o 
   1  19   1      106.85      126.18     21.97 o 
   2  19   1      295.06      277.62     31.71 o 
   3  19   1       37.52       85.46     29.06 o 
   4  19   1       50.67       90.12     41.77 o 
   5  19   1       43.18       28.37     24.97 o 
   6  19   1       11.98       67.93     29.11 o 
  -5  20   1        3.49       61.89     50.18 o 
  -4  20   1       56.76      117.39     28.95 o 
  -3  20   1       60.97       76.31     36.27 o 
  -2  20   1       12.68       -0.77     18.55 o 
  -1  20   1      139.53      127.93     20.08 o 
   0  20   1       31.70       69.87     20.75 o 
   1  20   1        0.91       21.05     19.06 o 
   2  20   1      135.42      166.10     31.08 o 
   3  20   1      101.50      159.97     31.05 o 
   4  20   1       22.73       21.48     25.64 o 
   5  20   1       13.90       20.76     26.52 o 
  -4  21   1        9.07       45.18     32.56 o 
  -3  21   1      433.30      495.08     42.99 o 
  -2  21   1        7.59       38.53     21.54 o 
  -1  21   1       94.33       96.35     24.03 o 
   0  21   1       17.32       39.18     26.97 o 
   1  21   1       27.24       53.13     20.97 o 
   2  21   1       12.80       17.00     21.44 o 
   3  21   1       96.67      152.58     45.57 o 
   4  21   1        0.23       86.53     60.31 o 
  -3  22   1        0.32       20.85     30.65 o 
  -2  22   1        3.20       30.26     30.05 o 
  -1  22   1        7.93        2.89     24.63 o 
   0  22   1       39.65       39.88     26.59 o 
   1  22   1       17.90        7.92     30.84 o 
   2  22   1       31.31       65.63     47.90 o 
   3  22   1       10.09       58.25     29.75 o 
  -1  23   1       49.58       32.15     38.23 o 
   0  23   1       13.90      101.39     41.26 o 
 -11   0   2       38.36       58.32     54.65 o 
 -10   0   2      129.75      106.17     39.42 o 
  -9   0   2      260.18      336.21     74.73 o 
  -8   0   2      843.72      830.17     58.84 o 
  -7   0   2      171.34      205.62     28.52 o 
  -6   0   2        2.77       -2.41     10.39 o 
  -5   0   2     6011.61     6831.06    112.65 o 
  -4   0   2     3700.24     3996.81     78.38 o 
  -3   0   2       31.88       58.23     16.23 o 
  -2   0   2    24294.87    21632.38    100.87 o 
  -1   0   2     4360.05     4360.26     49.24 o 
   0   0   2     9023.14     9123.94    151.27 o 
   2   0   2     1368.49     1681.21     25.51 o 
   3   0   2        0.75       16.84      9.60 o 
   4   0   2    26895.28    28332.05    206.47 o 
   5   0   2      824.75      824.89     26.78 o 
   6   0   2      449.23      432.43     26.57 o 
   7   0   2      612.52      701.89     56.77 o 
   8   0   2       20.37       21.98     18.56 o 
   9   0   2        0.63       57.64     47.29 o 
  10   0   2       34.33       36.16     30.55 o 
  11   0   2        3.10       -8.56     51.69 o 
 -11   1   2      181.64      191.03     35.75 o 
 -10   1   2       65.72      118.55     26.26 o 
  -9   1   2        1.33       30.34     19.32 o 
  -8   1   2      255.11      220.95     17.93 o 
  -7   1   2       97.19      107.22     13.04 o 
  -6   1   2      369.97      420.33     17.21 o 
  -5   1   2     1032.36     1042.01     20.31 o 
  -4   1   2      876.83      898.22     17.37 o 
  -3   1   2     1448.98     1423.70     17.34 o 
  -2   1   2     3689.21     3595.07     21.67 o 
  -1   1   2     1962.40     1904.51     30.45 o 
   0   1   2      103.06       89.90      2.50 o 
   1   1   2     4183.09     4226.03     48.36 o 
   2   1   2      321.36      282.44     10.37 o 
   3   1   2      769.72      934.85     15.04 o 
   4   1   2      343.36      371.09     12.18 o 
   5   1   2      181.20      162.95     13.42 o 
   6   1   2       12.28       43.99     17.28 o 
   7   1   2        2.42       20.90     13.95 o 
   8   1   2      246.13      236.73     20.14 o 
   9   1   2       96.71       89.61     22.59 o 
  10   1   2        3.94        0.81     17.21 o 
  11   1   2        0.15       10.94     27.15 o 
 -11   2   2       12.61       15.15     22.66 o 
 -10   2   2       31.81       55.71     24.36 o 
  -9   2   2      445.42      411.00     30.58 o 
  -8   2   2      176.51      188.89     17.73 o 
  -7   2   2       32.78       36.36     13.90 o 
  -6   2   2      764.67      738.33     22.14 o 
  -5   2   2      804.88      882.27     19.14 o 
  -4   2   2     8445.45     9117.50     65.16 o 
  -3   2   2    13362.57    13568.13    146.39 o 
  -2   2   2    14344.43    13669.14    121.07 o 
  -1   2   2      488.42      442.63      9.15 o 
   0   2   2     4647.76     5003.02     63.35 o 
   1   2   2     2861.24     2957.40     40.59 o 
   2   2   2      122.46       91.99      4.83 o 
   3   2   2      566.08      627.28     11.99 o 
   4   2   2     3871.05     4449.95     49.09 o 
   5   2   2       14.65       26.43     24.38 o 
   6   2   2       72.63       98.99     15.33 o 
   7   2   2       13.40       35.14     13.39 o 
   8   2   2       47.07       36.14     16.82 o 
   9   2   2      260.64      254.97     38.43 o 
  10   2   2        0.51        4.66     16.98 o 
  11   2   2      123.67      157.71     39.00 o 
 -11   3   2       31.39       63.81     26.94 o 
 -10   3   2       91.54      122.00     61.43 o 
  -9   3   2       76.24       42.78     23.16 o 
  -8   3   2      268.60      228.99     21.03 o 
  -7   3   2      316.98      273.63     16.94 o 
  -6   3   2       10.15       38.82     10.28 o 
  -5   3   2      185.36      191.99     11.41 o 
  -4   3   2      313.05      292.63     10.62 o 
  -3   3   2     1818.56     2092.10     23.62 o 
  -2   3   2        6.56        7.94      5.10 o 
  -1   3   2       39.85       80.30      5.98 o 
   0   3   2     5714.84     5548.96     62.26 o 
   1   3   2     1821.38     1972.39     23.37 o 
   2   3   2     6190.11     5706.64     83.05 o 
   3   3   2      214.92      233.25      8.49 o 
   4   3   2      825.10      862.56     29.49 o 
   5   3   2      494.84      556.20     18.69 o 
   6   3   2       48.01       62.86     12.35 o 
   7   3   2       20.26        4.46     11.27 o 
   8   3   2        6.60       21.52     15.40 o 
   9   3   2      158.57      101.46     20.57 o 
  10   3   2       42.27       89.95     30.94 o 
  11   3   2       55.03       19.08     39.97 o 
 -11   4   2      344.70      357.38     59.07 o 
 -10   4   2        6.97       35.00     28.60 o 
  -9   4   2      178.63      141.81     21.81 o 
  -8   4   2      325.87      300.10     24.32 o 
  -7   4   2       34.87       33.60     13.37 o 
  -6   4   2     1079.06     1091.23     25.51 o 
  -5   4   2      881.15      971.53     21.18 o 
  -4   4   2     3892.59     4080.99     41.54 o 
  -3   4   2      132.11      123.37      7.74 o 
  -2   4   2      127.28      156.70      8.63 o 
  -1   4   2     6532.01     6393.45     41.64 o 
   0   4   2     4081.38     3889.07     40.38 o 
   1   4   2    10869.23    10215.99    134.72 o 
   2   4   2    13359.17    13286.31    126.92 o 
   3   4   2      133.55      128.48      6.06 o 
   4   4   2     3888.94     4133.30     46.68 o 
   5   4   2      416.89      399.33     16.75 o 
   6   4   2      656.08      674.64     23.56 o 
   7   4   2     1348.68     1333.71     35.70 o 
   8   4   2      431.48      363.94     22.55 o 
   9   4   2        2.01        8.85     24.81 o 
  10   4   2      344.00      281.82     37.23 o 
  11   4   2        2.93      -11.34     35.88 o 
 -11   5   2       30.10       69.50     36.35 o 
 -10   5   2        0.89       16.20     20.39 o 
  -9   5   2      214.58      202.57     20.80 o 
  -8   5   2     1270.97     1173.16     32.66 o 
  -7   5   2     1639.91     1635.89     36.40 o 
  -6   5   2       75.85       98.49     12.29 o 
  -5   5   2     1868.08     1980.40     30.88 o 
  -4   5   2      656.96      619.54     15.73 o 
  -3   5   2      256.43      234.81     11.05 o 
  -2   5   2     4707.78     4896.38     40.08 o 
  -1   5   2     1628.81     1498.09     19.06 o 
   0   5   2     5801.15     5234.53     48.81 o 
   1   5   2      197.36      183.42      8.44 o 
   2   5   2     3480.26     3494.44     45.77 o 
   3   5   2     1657.72     1819.68     42.28 o 
   4   5   2      153.31      154.55     13.76 o 
   5   5   2      338.65      307.01     15.56 o 
   6   5   2     2584.31     2601.72     45.87 o 
   7   5   2      876.53      824.94     29.05 o 
   8   5   2      938.61      854.63     29.56 o 
   9   5   2       15.40       31.35     32.14 o 
  10   5   2       14.56       19.91     42.95 o 
 -11   6   2        4.64       32.06     28.71 o 
 -10   6   2       49.80        8.03     19.98 o 
  -9   6   2      554.52      510.01     26.97 o 
  -8   6   2      268.59      279.78     20.59 o 
  -7   6   2      611.80      617.92     22.77 o 
  -6   6   2       12.92       24.38     11.74 o 
  -5   6   2      300.38      316.36     14.61 o 
  -4   6   2     1335.33     1401.26     24.19 o 
  -3   6   2      585.08      548.18     14.23 o 
  -2   6   2      691.58      638.77     22.98 o 
  -1   6   2      160.84      122.05      7.41 o 
   0   6   2     1647.95     1613.63     19.26 o 
   1   6   2     1075.06      910.63     16.15 o 
   2   6   2     5758.95     5907.22    115.50 o 
   3   6   2      357.51      370.85     23.03 o 
   4   6   2      773.29      803.76     26.22 o 
   5   6   2      232.41      231.53     18.84 o 
   6   6   2       98.89      106.95     19.84 o 
   7   6   2        5.40       23.54     16.66 o 
   8   6   2      206.61      162.96     27.00 o 
   9   6   2        0.40       24.49     26.99 o 
  10   6   2       11.88       41.76     38.05 o 
 -11   7   2       97.10      112.82     38.28 o 
 -10   7   2       17.66       13.56     19.05 o 
  -9   7   2      153.05      174.56     25.64 o 
  -8   7   2      907.14      915.20     29.35 o 
  -7   7   2       49.06       81.02     21.85 o 
  -6   7   2       76.31       82.03     12.41 o 
  -5   7   2      112.03      128.03     13.18 o 
  -4   7   2      170.63      227.42     12.37 o 
  -3   7   2        3.57        7.17      6.76 o 
  -2   7   2      123.09      126.43      9.48 o 
  -1   7   2     4391.61     4592.12     41.31 o 
   0   7   2     1966.13     1914.24     27.91 o 
   1   7   2        0.01       24.96      6.01 o 
   2   7   2     1521.30     1573.99     29.10 o 
   3   7   2      944.08      814.32     24.72 o 
   4   7   2      356.29      312.96     16.95 o 
   5   7   2       73.20      121.89     11.96 o 
   6   7   2       40.14       41.37     14.65 o 
   7   7   2     1397.01     1308.83     35.81 o 
   8   7   2      162.72      147.60     20.89 o 
   9   7   2      233.54      186.62     79.97 o 
  10   7   2        0.33       41.84     39.33 o 
 -10   8   2       51.36       43.77     20.98 o 
  -9   8   2      156.89      150.36     21.22 o 
  -8   8   2        2.49        0.81     10.45 o 
  -7   8   2        7.80       -0.06      9.68 o 
  -6   8   2      862.74      881.93     24.20 o 
  -5   8   2      176.27      169.47     15.40 o 
  -4   8   2     1447.33     1396.86     26.14 o 
  -3   8   2      215.58      241.93     14.00 o 
  -2   8   2     1112.36     1026.24     19.59 o 
  -1   8   2     3239.19     3330.57     35.91 o 
   0   8   2        0.03       23.52      6.34 o 
   1   8   2     6468.03     6761.37     94.77 o 
   2   8   2      105.29      125.24     12.31 o 
   3   8   2        6.29       11.56     12.72 o 
   4   8   2      446.15      462.45     24.25 o 
   5   8   2      352.55      321.47     23.34 o 
   6   8   2      804.58      692.99     23.36 o 
   7   8   2      125.77      141.85     22.81 o 
   8   8   2      169.86      202.98     27.78 o 
   9   8   2       42.11       66.68     25.68 o 
  10   8   2       60.85       91.43     34.22 o 
 -10   9   2       21.26       70.65     31.49 o 
  -9   9   2        0.70        1.62     17.32 o 
  -8   9   2       33.67       35.71     14.68 o 
  -7   9   2        0.70       12.68     11.69 o 
  -6   9   2       15.06       24.29     11.12 o 
  -5   9   2       85.19      107.48     12.69 o 
  -4   9   2      132.07      126.39     11.68 o 
  -3   9   2      235.51      263.37     15.29 o 
  -2   9   2       57.44       64.20      9.27 o 
  -1   9   2       14.19       27.70     10.21 o 
   0   9   2     1159.87     1201.38     20.36 o 
   1   9   2     1146.55     1219.56     20.68 o 
   2   9   2        9.65       34.28     17.50 o 
   3   9   2      329.11      365.86     20.56 o 
   4   9   2     1377.87     1488.37     39.88 o 
   5   9   2      584.23      614.67     30.30 o 
   6   9   2      273.47      269.90     27.12 o 
   7   9   2      479.45      428.88     31.53 o 
   8   9   2     1006.44      880.74     43.22 o 
   9   9   2       86.19      138.35     29.10 o 
  10   9   2       18.89       54.16     31.41 o 
 -10  10   2       93.12      118.47     35.58 o 
  -9  10   2        7.84       10.21     21.58 o 
  -8  10   2      306.92      333.64     21.74 o 
  -7  10   2      280.21      301.42     26.12 o 
  -6  10   2      990.17     1045.82     27.97 o 
  -5  10   2      117.85      120.70     13.89 o 
  -4  10   2      777.12      845.92     26.08 o 
  -3  10   2      601.53      631.55     18.64 o 
  -2  10   2      940.78      958.74     21.32 o 
  -1  10   2      615.21      696.65     17.95 o 
   0  10   2      534.95      537.76     15.39 o 
   1  10   2      929.24     1002.35     18.40 o 
   2  10   2      862.37      840.08     21.21 o 
   3  10   2      435.24      435.39     30.27 o 
   4  10   2     1091.78     1048.71     35.06 o 
   5  10   2      303.42      327.29     25.31 o 
   6  10   2     1102.92     1209.70     44.78 o 
   7  10   2        0.78       28.55     22.07 o 
   8  10   2        0.00       53.80     66.53 o 
   9  10   2        3.20       35.05     24.67 o 
  10  10   2        0.15        5.48     25.13 o 
 -10  11   2      202.67      224.27     37.00 o 
  -9  11   2       26.89       38.45     27.02 o 
  -8  11   2      129.91      173.87     23.53 o 
  -7  11   2       14.90       25.55     15.00 o 
  -6  11   2       79.45      100.08     14.94 o 
  -5  11   2        3.81        1.39      9.33 o 
  -4  11   2      438.51      453.82     18.61 o 
  -3  11   2     1720.80     1631.45     32.54 o 
  -2  11   2      197.74      233.39     14.25 o 
  -1  11   2       31.48       55.84     10.09 o 
   0  11   2      846.79      748.72     18.85 o 
   1  11   2       12.41       27.26     11.06 o 
   2  11   2      667.36      677.76     23.09 o 
   3  11   2        0.08       26.04     20.46 o 
   4  11   2       95.45      126.10     20.89 o 
   5  11   2       53.84       93.55     37.23 o 
   6  11   2       14.08       15.97     32.74 o 
   7  11   2      350.08      354.37     32.56 o 
   8  11   2      147.73      191.15     28.95 o 
   9  11   2       29.09      124.89     30.59 o 
  -9  12   2        2.73        2.94     23.70 o 
  -8  12   2      293.13      361.56     36.78 o 
  -7  12   2       83.73      141.78     17.80 o 
  -6  12   2     1453.26     1397.98     35.24 o 
  -5  12   2       17.21       45.32     15.05 o 
  -4  12   2       16.27       24.79     14.96 o 
  -3  12   2     2484.31     2501.87     43.63 o 
  -2  12   2     1376.08     1278.41     27.62 o 
  -1  12   2      929.66      931.68     23.24 o 
   0  12   2      882.83      901.42     21.93 o 
   1  12   2       79.69      112.90     11.72 o 
   2  12   2      745.58      756.94     23.49 o 
   3  12   2       11.58       26.54      9.31 o 
   4  12   2      744.63      774.23     47.99 o 
   5  12   2     1577.11     1497.95     49.29 o 
   6  12   2      741.91      762.91     39.52 o 
   7  12   2       27.02      104.05     37.20 o 
   8  12   2        5.85       44.93     32.69 o 
   9  12   2      105.08      191.06     35.83 o 
  -9  13   2      104.16      184.45     33.46 o 
  -8  13   2       24.13       65.92     25.10 o 
  -7  13   2      150.85      168.17     28.77 o 
  -6  13   2       53.00       36.90     16.40 o 
  -5  13   2      251.76      232.22     17.18 o 
  -4  13   2       33.79       63.49     12.94 o 
  -3  13   2        7.61       22.27     15.93 o 
  -2  13   2      200.52      216.00     16.01 o 
  -1  13   2      646.89      578.94     20.43 o 
   0  13   2      149.51      151.25     13.70 o 
   1  13   2      986.60      971.73     22.60 o 
   2  13   2      244.54      278.97     20.56 o 
   3  13   2      304.41      254.61     18.28 o 
   4  13   2       83.96       94.23     21.69 o 
   5  13   2       14.43       34.33     21.70 o 
   6  13   2        0.06       35.97     28.33 o 
   7  13   2        8.94       40.32     23.18 o 
   8  13   2        0.70        4.31     22.85 o 
   9  13   2      186.99      251.72     34.90 o 
  -9  14   2        3.71       16.61     25.29 o 
  -8  14   2      106.67      147.16     31.45 o 
  -7  14   2       51.58       37.08     35.83 o 
  -6  14   2       33.09       57.23     29.64 o 
  -5  14   2      217.50      259.15     17.64 o 
  -4  14   2      176.50      192.56     16.29 o 
  -3  14   2      277.79      234.29     16.71 o 
  -2  14   2      143.08      138.13     15.09 o 
  -1  14   2      179.75      194.76     20.37 o 
   0  14   2       30.62       53.62     14.84 o 
   1  14   2       23.30       24.83     16.73 o 
   2  14   2      181.28      177.56     17.46 o 
   3  14   2      147.75      207.69     24.46 o 
   4  14   2       10.50       64.56     24.81 o 
   5  14   2       91.24      127.81     24.74 o 
   6  14   2       14.52       35.69     22.24 o 
   7  14   2       33.97       18.34     27.40 o 
   8  14   2       51.21      154.35     31.32 o 
  -8  15   2       13.06       79.06     31.35 o 
  -7  15   2        0.04       23.48     22.36 o 
  -6  15   2      214.75      193.71     28.75 o 
  -5  15   2        0.02       28.17     19.29 o 
  -4  15   2      196.98      201.61     21.34 o 
  -3  15   2       96.20       85.28     14.61 o 
  -2  15   2      196.26      210.58     17.68 o 
  -1  15   2     1119.89     1101.53     29.01 o 
   0  15   2     2197.99     2138.05     39.73 o 
   1  15   2      147.19      176.78     15.79 o 
   2  15   2      134.17      144.52     17.83 o 
   3  15   2        0.38       18.69     26.01 o 
   4  15   2       25.18       28.37     19.84 o 
   5  15   2      391.13      323.32     40.45 o 
   6  15   2      331.14      398.76     48.62 o 
   7  15   2       12.30       36.69     25.86 o 
   8  15   2       46.11       43.52     29.19 o 
  -8  16   2       47.86       25.22     25.88 o 
  -7  16   2        0.48       42.14     26.82 o 
  -6  16   2      222.54      190.57     30.39 o 
  -5  16   2      100.95      104.28     19.56 o 
  -4  16   2       94.12       85.65     17.02 o 
  -3  16   2      201.84      224.49     19.25 o 
  -2  16   2        7.46       19.66     13.85 o 
  -1  16   2       67.60      115.39     16.20 o 
   0  16   2        4.32       24.84     12.33 o 
   1  16   2      104.32       93.37     15.79 o 
   2  16   2        1.19      -20.30     16.59 o 
   3  16   2       50.83       78.57     22.07 o 
   4  16   2        0.66       11.32     18.99 o 
   5  16   2      228.37      248.22     32.06 o 
   6  16   2       10.75       24.59     22.61 o 
   7  16   2       63.11       93.18     41.76 o 
  -7  17   2        5.08       68.71     53.32 o 
  -6  17   2       57.48       17.80     21.45 o 
  -5  17   2       35.93       62.68     26.94 o 
  -4  17   2      214.13      186.66     23.02 o 
  -3  17   2      614.90      564.99     34.10 o 
  -2  17   2      253.21      234.20     19.68 o 
  -1  17   2        5.66       38.51     14.17 o 
   0  17   2      387.42      338.90     20.97 o 
   1  17   2      504.50      508.88     27.51 o 
   2  17   2       16.76       33.32     16.82 o 
   3  17   2      774.09      763.01     44.51 o 
   4  17   2      507.77      495.44     36.40 o 
   5  17   2      393.63      357.18     36.67 o 
   6  17   2      155.61      177.20     34.63 o 
   7  17   2       10.50        5.91     22.81 o 
  -7  18   2       34.66       18.21     24.74 o 
  -6  18   2       46.31       41.36     25.67 o 
  -5  18   2       51.24       45.34     27.72 o 
  -4  18   2      247.41      221.69     24.20 o 
  -3  18   2        2.45       19.91     16.20 o 
  -2  18   2      263.52      271.88     20.78 o 
  -1  18   2       94.06      123.91     17.80 o 
   0  18   2       94.70      151.07     27.45 o 
   1  18   2       68.86       29.83     17.25 o 
   2  18   2      164.45      193.14     25.93 o 
   3  18   2        3.01       31.32     22.14 o 
   4  18   2       63.51       98.54     28.39 o 
   5  18   2        0.14      -11.42     22.66 o 
   6  18   2      138.46      123.41     31.48 o 
  -6  19   2        0.03       45.65     36.03 o 
  -5  19   2       52.24       63.37     31.05 o 
  -4  19   2       44.43       70.30     26.56 o 
  -3  19   2        2.49       24.10     26.97 o 
  -2  19   2      340.49      318.67     30.07 o 
  -1  19   2       15.94       19.04     20.57 o 
   0  19   2        0.68       54.29     21.34 o 
   1  19   2       31.87      116.12     21.30 o 
   2  19   2       14.92       15.63     21.79 o 
   3  19   2       25.55      155.22     69.20 o 
   4  19   2        1.70       16.74     30.61 o 
   5  19   2       13.23       63.67     32.39 o 
   6  19   2       29.20       33.77     27.76 o 
  -5  20   2        6.71        5.11     20.95 o 
  -4  20   2       40.40       93.80     29.27 o 
  -3  20   2       87.06      118.89     37.77 o 
  -2  20   2      108.14      106.16     23.12 o 
  -1  20   2        2.43       -0.33     12.11 o 
   0  20   2       26.34       14.28     20.91 o 
   1  20   2        3.40       52.22     33.56 o 
   2  20   2       27.19       18.05     24.75 o 
   3  20   2       61.70       75.16     26.44 o 
   4  20   2       17.50       40.24     26.80 o 
   5  20   2        1.81       35.84     40.10 o 
  -4  21   2        1.71      -26.61     26.49 o 
  -3  21   2        0.39       97.10     31.66 o 
  -2  21   2       16.24       52.75     29.67 o 
  -1  21   2       59.03       92.40     28.32 o 
   0  21   2       17.90       26.28     24.26 o 
   1  21   2        0.86        3.67     24.67 o 
   2  21   2       13.25       -7.04     21.63 o 
   3  21   2        0.75       -2.41     22.35 o 
   4  21   2       48.78       69.15     30.60 o 
  -3  22   2        1.38        2.55     21.76 o 
  -2  22   2        1.85       -6.62     24.42 o 
  -1  22   2       33.69       27.47     25.97 o 
   0  22   2        2.50      -11.18     25.19 o 
   1  22   2       21.17       51.31     31.25 o 
   2  22   2       11.52       48.74     28.07 o 
   3  22   2      250.11      291.51     38.57 o 
 -11   1   3       17.86       37.64     25.36 o 
 -10   1   3       25.99       75.69     34.55 o 
  -9   1   3       26.82       27.85     20.11 o 
  -8   1   3      217.67      209.54     20.02 o 
  -7   1   3        1.39       19.83     10.61 o 
  -6   1   3      528.27      573.02     17.97 o 
  -5   1   3       15.63       47.26      9.45 o 
  -4   1   3     1216.62     1136.68     17.65 o 
  -3   1   3     1936.56     1906.18     18.86 o 
  -2   1   3     8169.51     7942.87     41.74 o 
  -1   1   3     1512.28     1456.27     15.63 o 
   0   1   3     5082.96     5076.83     58.48 o 
   1   1   3    13287.18    14060.88     68.29 o 
   2   1   3       59.75       22.57      5.26 o 
   3   1   3     2748.32     3166.29     57.73 o 
   4   1   3       54.29       89.68      8.50 o 
   5   1   3      590.25      688.92     18.45 o 
   6   1   3      124.48      108.40     12.34 o 
   7   1   3      258.53      290.21     18.50 o 
   8   1   3      121.31      145.75     18.05 o 
   9   1   3      487.53      476.84     30.73 o 
  10   1   3        6.98       16.72     23.32 o 
 -11   2   3        7.01       40.29     39.29 o 
 -10   2   3        0.06        4.85     17.64 o 
  -9   2   3      103.79      130.60     20.76 o 
  -8   2   3      113.68      105.08     14.99 o 
  -7   2   3      204.74      245.64     15.80 o 
  -6   2   3      303.87      366.59     15.32 o 
  -5   2   3       89.76      107.43      8.96 o 
  -4   2   3      166.97      171.14     21.49 o 
  -3   2   3       26.67       18.88      8.35 o 
  -2   2   3      433.18      404.30      6.81 o 
  -1   2   3      271.55      199.24      9.41 o 
   0   2   3      475.88      425.16      9.54 o 
   1   2   3     8432.71     8269.45     61.14 o 
   2   2   3      953.21     1096.41     16.99 o 
   3   2   3      551.20      503.99     13.64 o 
   4   2   3     1856.26     1747.61     24.90 o 
   5   2   3       32.55       43.07      8.59 o 
   6   2   3       16.22       44.69     10.56 o 
   7   2   3       55.10       29.38     14.55 o 
   8   2   3      148.73      154.09     17.64 o 
   9   2   3      129.91      144.81     23.01 o 
  10   2   3      113.27      125.49     33.97 o 
 -11   3   3        3.08        4.34     21.52 o 
 -10   3   3      127.20      168.79     29.47 o 
  -9   3   3      142.04      118.55     25.52 o 
  -8   3   3      105.03       98.65     17.38 o 
  -7   3   3      489.45      466.50     19.59 o 
  -6   3   3       40.58       29.52     14.37 o 
  -5   3   3      521.80      525.65     15.37 o 
  -4   3   3      740.44      745.89     16.08 o 
  -3   3   3     2023.50     1960.03     22.72 o 
  -2   3   3     1784.47     1819.22     23.68 o 
  -1   3   3     5492.12     5317.89     55.26 o 
   0   3   3    18065.78    17541.47     78.61 o 
   1   3   3        6.56        4.43      3.83 o 
   2   3   3     1804.86     1802.73     26.01 o 
   3   3   3      722.00      775.47     27.57 o 
   4   3   3     1780.32     1857.31     25.08 o 
   5   3   3      943.59      846.13     19.38 o 
   6   3   3        9.44       13.13     11.55 o 
   7   3   3       45.66       47.81     13.81 o 
   8   3   3      325.62      297.90     24.20 o 
   9   3   3       96.92      126.46     25.84 o 
  10   3   3        3.24       39.26     30.45 o 
 -11   4   3       10.36       99.97     38.15 o 
 -10   4   3       37.90       43.81     21.70 o 
  -9   4   3      149.94      153.56     19.40 o 
  -8   4   3      170.42      152.07     16.40 o 
  -7   4   3     1625.95     1551.03     42.00 o 
  -6   4   3     1547.97     1513.16     30.98 o 
  -5   4   3       65.35      107.83     10.09 o 
  -4   4   3      469.53      495.02     13.77 o 
  -3   4   3       35.50       28.43      6.11 o 
  -2   4   3      601.70      609.77     12.93 o 
  -1   4   3     4492.03     4123.56     37.22 o 
   0   4   3        8.86       12.71      6.04 o 
   1   4   3       91.21       81.03      6.68 o 
   2   4   3       66.97       56.19      4.60 o 
   3   4   3      284.75      230.72     10.19 o 
   4   4   3       74.53       80.82      7.18 o 
   5   4   3      292.64      286.19     12.10 o 
   6   4   3        2.71       22.13     12.65 o 
   7   4   3      399.49      329.93     34.81 o 
   8   4   3        2.50       15.89     14.77 o 
   9   4   3        2.75       31.27     22.16 o 
  10   4   3       45.99       28.19     29.98 o 
 -11   5   3       36.54      -11.95     29.22 o 
 -10   5   3        0.00       29.25     23.34 o 
  -9   5   3       97.04      134.09     19.51 o 
  -8   5   3      873.43      737.83     27.09 o 
  -7   5   3      109.44      104.05     15.77 o 
  -6   5   3      357.03      354.24     16.49 o 
  -5   5   3       60.89       80.38     13.72 o 
  -4   5   3      544.27      540.38     20.95 o 
  -3   5   3      155.02      163.35     15.12 o 
  -2   5   3     1119.12      898.78     17.63 o 
  -1   5   3       21.73       18.62      5.29 o 
   0   5   3     4943.04     4695.55     37.00 o 
   1   5   3        0.86       11.99      3.78 o 
   2   5   3      167.73      163.01      9.19 o 
   3   5   3      408.07      350.70     21.91 o 
   4   5   3      149.32      169.59      7.13 o 
   5   5   3      146.93      142.69      8.97 o 
   6   5   3     1485.09     1424.50     31.52 o 
   7   5   3      369.27      351.19     21.94 o 
   8   5   3      344.29      306.27     29.30 o 
   9   5   3       16.12       25.36     24.76 o 
  10   5   3        0.60       23.78     33.85 o 
 -11   6   3        5.63        6.97     28.54 o 
 -10   6   3       80.00      113.32     24.27 o 
  -9   6   3      462.44      418.57     25.75 o 
  -8   6   3      925.89      912.90     30.75 o 
  -7   6   3      208.87      232.65     17.78 o 
  -6   6   3      197.23      212.72     15.54 o 
  -5   6   3        1.36        2.04      7.95 o 
  -4   6   3       98.29       98.33     10.31 o 
  -3   6   3     1685.26     1689.86     25.79 o 
  -2   6   3     1629.12     1707.34     26.86 o 
  -1   6   3     2797.80     2918.02     32.42 o 
   0   6   3      245.38      242.36     11.83 o 
   1   6   3       20.28       41.80      4.80 o 
   2   6   3     2014.71     2028.88     37.09 o 
   3   6   3       89.82       60.11      8.41 o 
   4   6   3       81.38       95.20      9.04 o 
   5   6   3     1549.69     1464.09     29.64 o 
   6   6   3        0.81       15.24     18.29 o 
   7   6   3     2128.17     1957.91     44.15 o 
   8   6   3       28.89       26.88     18.89 o 
   9   6   3       21.43       10.36     31.78 o 
  10   6   3        2.35       47.26     31.64 o 
 -10   7   3      237.60      231.64     25.47 o 
  -9   7   3       26.14       57.07     18.82 o 
  -8   7   3        0.01      -18.54     13.56 o 
  -7   7   3      236.31      259.00     20.71 o 
  -6   7   3      137.03      151.14     16.67 o 
  -5   7   3      140.89      105.95     16.97 o 
  -4   7   3       42.11       60.12     10.20 o 
  -3   7   3     1012.36     1004.94     30.60 o 
  -2   7   3       47.30       72.51      8.95 o 
  -1   7   3      720.61      774.58     16.16 o 
   0   7   3      207.05      227.78      9.25 o 
   1   7   3     1100.73     1132.21     26.51 o 
   2   7   3      381.49      386.53     27.95 o 
   3   7   3      435.48      455.05     23.75 o 
   4   7   3      664.04      709.19     27.61 o 
   5   7   3      129.03      124.23     18.21 o 
   6   7   3      258.57      224.58     22.89 o 
   7   7   3      225.20      218.56     25.06 o 
   8   7   3      287.38      302.63     31.10 o 
   9   7   3      145.89      165.82     38.18 o 
  10   7   3       13.23       41.23     35.77 o 
 -10   8   3        0.03       50.14     39.34 o 
  -9   8   3       19.10       77.37     44.14 o 
  -8   8   3       63.27      129.88     41.98 o 
  -7   8   3      253.48      249.94     19.44 o 
  -6   8   3      123.99      140.19     15.53 o 
  -5   8   3      509.96      524.25     31.39 o 
  -4   8   3      174.12      154.10     12.93 o 
  -3   8   3     3996.63     4361.10     54.39 o 
  -2   8   3      565.01      565.50     16.24 o 
  -1   8   3      549.98      546.06     14.50 o 
   0   8   3     4899.80     5096.70     55.38 o 
   1   8   3     3401.08     3549.40     69.95 o 
   2   8   3       71.90       50.88     14.40 o 
   3   8   3     6735.20     6845.83    110.44 o 
   4   8   3      347.34      311.78     24.85 o 
   5   8   3       41.82       17.61     16.47 o 
   6   8   3      891.74      829.27     35.62 o 
   7   8   3      940.31      885.26     50.08 o 
   8   8   3       38.70      102.20     24.33 o 
   9   8   3       11.32        0.93     15.76 o 
  10   8   3      234.77      228.17     55.00 o 
 -10   9   3        2.40       -6.76     24.48 o 
  -9   9   3       14.90       11.45     15.91 o 
  -8   9   3        9.15        9.14     14.96 o 
  -7   9   3     1956.68     1875.33     40.31 o 
  -6   9   3        3.80       32.14     14.27 o 
  -5   9   3      528.66      515.52     20.27 o 
  -4   9   3     6526.99     6505.35    121.87 o 
  -3   9   3      763.09      703.12     23.36 o 
  -2   9   3      176.27      149.39     14.80 o 
  -1   9   3       46.87       42.85      8.35 o 
   0   9   3       10.47        8.77      6.60 o 
   1   9   3      337.40      399.63     16.97 o 
   2   9   3     1290.25     1334.38     34.31 o 
   3   9   3        5.02        8.93     18.95 o 
   4   9   3       22.12        9.19     13.46 o 
   5   9   3       10.10       45.91     20.00 o 
   6   9   3      976.64      843.60     37.33 o 
   7   9   3        7.87       53.08     43.09 o 
   8   9   3        0.02       31.56     47.41 o 
   9   9   3        0.58       22.32     23.35 o 
  10   9   3       19.47       87.66     34.30 o 
 -10  10   3       36.99       84.52     47.53 o 
  -9  10   3      106.73       95.60     23.58 o 
  -8  10   3      301.03      311.58     23.14 o 
  -7  10   3      174.96      173.26     18.45 o 
  -6  10   3      308.86      332.32     19.36 o 
  -5  10   3       12.74       17.86     11.86 o 
  -4  10   3       92.68      107.38     14.08 o 
  -3  10   3      671.07      703.79     20.53 o 
  -2  10   3      411.69      502.39     17.72 o 
  -1  10   3      181.42      192.89     12.32 o 
   0  10   3        3.15       32.26      9.85 o 
   1  10   3     3981.85     3894.22     49.72 o 
   2  10   3      188.51      231.33     12.30 o 
   3  10   3      255.63      287.75     25.40 o 
   4  10   3        1.53        4.33     18.90 o 
   5  10   3       79.73       53.91     18.76 o 
   6  10   3        0.41       -7.16     16.38 o 
   7  10   3      164.37      139.44     25.35 o 
   8  10   3      366.55      382.70     36.53 o 
   9  10   3       28.14       93.38     36.33 o 
 -10  11   3      187.00      165.41     42.69 o 
  -9  11   3       26.05       40.78     25.43 o 
  -8  11   3        6.08       24.01     17.88 o 
  -7  11   3     1668.36     1628.11     39.69 o 
  -6  11   3      449.02      452.08     22.38 o 
  -5  11   3      155.82      144.69     15.28 o 
  -4  11   3      454.17      458.17     19.69 o 
  -3  11   3       30.74       40.80     11.24 o 
  -2  11   3     3090.08     3179.60     43.45 o 
  -1  11   3        3.67        3.12      9.48 o 
   0  11   3      587.03      638.88     18.87 o 
   1  11   3      442.02      483.51     14.25 o 
   2  11   3       39.56       70.50     12.62 o 
   3  11   3       98.32       60.11     16.74 o 
   4  11   3      710.99      668.41     32.55 o 
   5  11   3      422.97      409.89     49.52 o 
   6  11   3      926.53      959.74     41.72 o 
   7  11   3       87.14       50.89     22.86 o 
   8  11   3        0.03        5.49     19.78 o 
   9  11   3       20.54       57.33     34.92 o 
  -9  12   3      162.56      173.28     32.90 o 
  -8  12   3      183.65      190.33     29.46 o 
  -7  12   3      506.90      484.99     25.47 o 
  -6  12   3      389.61      389.77     28.08 o 
  -5  12   3      211.23      245.32     18.57 o 
  -4  12   3       93.99      101.88     14.52 o 
  -3  12   3        6.99       29.19     13.81 o 
  -2  12   3      451.16      468.66     26.16 o 
  -1  12   3     1822.58     1938.74     34.07 o 
   0  12   3       48.06       68.17     10.67 o 
   1  12   3      427.56      438.05     14.83 o 
   2  12   3      462.83      451.81     29.24 o 
   3  12   3      369.98      402.39     26.95 o 
   4  12   3       47.91       41.41     29.09 o 
   5  12   3      561.36      620.08     52.02 o 
   6  12   3        5.37       37.58     21.11 o 
   7  12   3       94.75      154.36     33.51 o 
   8  12   3      268.67      293.56     34.83 o 
   9  12   3        2.48        3.81     25.65 o 
  -9  13   3       34.17      109.35     40.61 o 
  -8  13   3      176.20      188.71     29.54 o 
  -7  13   3      487.44      512.61     26.27 o 
  -6  13   3        4.09       46.86     24.56 o 
  -5  13   3        5.83       13.58     12.08 o 
  -4  13   3        2.80       35.34     14.12 o 
  -3  13   3       53.78       97.75     17.42 o 
  -2  13   3     2013.94     1997.13     37.69 o 
  -1  13   3      722.14      713.84     23.12 o 
   0  13   3       40.93       58.38     15.59 o 
   1  13   3        8.92        3.34      8.25 o 
   2  13   3       81.72       84.87     12.62 o 
   3  13   3        5.46       11.17     15.35 o 
   4  13   3        2.99       35.99     18.79 o 
   5  13   3        3.15       29.39     25.10 o 
   6  13   3       72.94      134.02     26.10 o 
   7  13   3        2.23       13.86     32.94 o 
   8  13   3        1.77       -1.08     19.91 o 
  -9  14   3        3.48       62.13     33.75 o 
  -8  14   3       32.41       35.73     25.07 o 
  -7  14   3       51.98      114.88     32.23 o 
  -6  14   3      434.14      397.05     24.56 o 
  -5  14   3        0.06       16.24     13.03 o 
  -4  14   3      237.11      231.40     21.01 o 
  -3  14   3      119.51      113.88     15.94 o 
  -2  14   3      290.66      289.52     18.26 o 
  -1  14   3     1634.39     1685.52     34.95 o 
   0  14   3      108.08      145.23     21.81 o 
   1  14   3      367.74      374.56     28.72 o 
   2  14   3      229.72      215.79     17.47 o 
   3  14   3       89.30       81.89     25.78 o 
   4  14   3      498.42      455.11     32.18 o 
   5  14   3      448.58      440.20     34.66 o 
   6  14   3       17.31       42.51     24.08 o 
   7  14   3       95.46      150.50     29.96 o 
   8  14   3        1.13       49.47     26.96 o 
  -8  15   3      203.15      189.63     34.06 o 
  -7  15   3        2.03       42.96     54.45 o 
  -6  15   3      505.63      441.98     29.06 o 
  -5  15   3        0.18        9.52     11.23 o 
  -4  15   3      682.16      578.86     24.27 o 
  -3  15   3        4.54       14.74     12.80 o 
  -2  15   3       68.76       96.65     16.00 o 
  -1  15   3      998.63      912.82     28.54 o 
   0  15   3       70.88       54.87     13.44 o 
   1  15   3        2.21       -0.96     11.61 o 
   2  15   3       68.77       52.12     27.13 o 
   3  15   3      722.41      705.10     37.52 o 
   4  15   3      405.76      340.53     31.56 o 
   5  15   3       21.99       -1.52     19.71 o 
   6  15   3       48.38       91.82     27.14 o 
   7  15   3       28.08       35.10     25.75 o 
   8  15   3       10.16       10.28     24.38 o 
  -8  16   3       11.93       92.37     57.24 o 
  -7  16   3       78.35      105.81     36.62 o 
  -6  16   3       15.90       66.68     23.37 o 
  -5  16   3       38.33       44.56     19.55 o 
  -4  16   3      334.73      314.31     21.93 o 
  -3  16   3       22.93       13.21     12.94 o 
  -2  16   3      402.03      365.73     21.54 o 
  -1  16   3     1015.15     1024.72     30.39 o 
   0  16   3      980.40      986.76     28.53 o 
   1  16   3      932.72      828.09     30.92 o 
   2  16   3     1019.99      932.61     40.37 o 
   3  16   3      198.03      138.65     24.96 o 
   4  16   3       87.74      111.13     29.56 o 
   5  16   3      156.48      213.88     37.98 o 
   6  16   3      310.05      317.82     36.23 o 
   7  16   3       15.73        6.74     22.55 o 
  -7  17   3        3.93       41.68     25.71 o 
  -6  17   3       21.28       39.56     26.42 o 
  -5  17   3       33.52       56.93     22.54 o 
  -4  17   3     1338.16     1264.43     43.65 o 
  -3  17   3        2.65       26.94     15.11 o 
  -2  17   3        0.26       27.12     14.90 o 
  -1  17   3      401.64      362.15     21.75 o 
   0  17   3      363.90      373.07     26.84 o 
   1  17   3      380.10      316.68     25.73 o 
   2  17   3       70.42      108.77     27.47 o 
   3  17   3      301.80      297.86     31.92 o 
   4  17   3       16.80        2.58     27.16 o 
   5  17   3      195.51      235.30     44.91 o 
   6  17   3       81.36      130.83     31.46 o 
   7  17   3        5.54      104.95     38.71 o 
  -7  18   3        9.92       61.50     36.48 o 
  -6  18   3      117.76      169.06     31.42 o 
  -5  18   3       36.21       66.62     25.45 o 
  -4  18   3        0.05       -5.76     17.23 o 
  -3  18   3      106.71       65.49     17.20 o 
  -2  18   3       13.38       34.65     17.77 o 
  -1  18   3       13.28       48.50     15.62 o 
   0  18   3      353.16      317.90     29.25 o 
   1  18   3      286.11      282.80     23.99 o 
   2  18   3       18.62       16.51     21.80 o 
   3  18   3       49.04       33.85     38.23 o 
   4  18   3       14.59       21.01     23.85 o 
   5  18   3       15.38       57.37     31.32 o 
   6  18   3        2.66        5.02     23.07 o 
  -6  19   3      517.41      405.78     40.28 o 
  -5  19   3       40.24       38.36     28.38 o 
  -4  19   3       25.50       17.52     18.97 o 
  -3  19   3        4.21       46.15     31.68 o 
  -2  19   3       27.12       33.05     16.75 o 
  -1  19   3       96.43      109.98     18.37 o 
   0  19   3      174.53      232.22     26.68 o 
   1  19   3       11.26       10.55     18.52 o 
   2  19   3       60.99       29.58     38.83 o 
   3  19   3        3.40       20.32     25.88 o 
   4  19   3        6.78        9.87     21.99 o 
   5  19   3        5.16        6.31     22.46 o 
  -5  20   3        0.80       35.47     28.22 o 
  -4  20   3        4.89       -8.21     21.93 o 
  -3  20   3       63.40      135.35     26.35 o 
  -2  20   3       49.97       46.53     18.13 o 
  -1  20   3        0.00        8.97     18.11 o 
   0  20   3        6.56       35.24     20.60 o 
   1  20   3       39.26       19.22     29.42 o 
   2  20   3       12.40       42.11     50.59 o 
   3  20   3       89.68       77.86     30.42 o 
   4  20   3        6.43        1.58     22.26 o 
   5  20   3       41.88       63.30     31.61 o 
  -4  21   3       49.63       82.46     32.05 o 
  -3  21   3      303.30      244.75     30.42 o 
  -2  21   3        0.02       59.14     36.00 o 
  -1  21   3        8.46       72.56     34.05 o 
   0  21   3      184.34      144.31     25.75 o 
   1  21   3       97.26       59.15     25.47 o 
   2  21   3      493.24      504.32     42.32 o 
   3  21   3       50.96      121.27     53.10 o 
   4  21   3       56.74       41.42     28.11 o 
  -3  22   3      121.36      173.44     41.13 o 
  -2  22   3        0.26       22.04     27.04 o 
  -1  22   3       28.83       38.86     34.40 o 
   0  22   3       31.10       56.23     29.34 o 
   1  22   3       11.80       10.48     21.98 o 
   2  22   3       70.09      189.72     35.47 o 
 -11   0   4      274.08      295.88     55.32 o 
 -10   0   4      147.88      221.56     69.41 o 
  -9   0   4      152.40      221.64     38.86 o 
  -8   0   4       60.82       30.44     16.34 o 
  -7   0   4       78.94       55.73     15.67 o 
  -6   0   4       47.99       54.68     13.11 o 
  -5   0   4      876.97      747.03     22.65 o 
  -4   0   4     3801.69     4249.73     48.13 o 
  -3   0   4      138.53      145.83     18.62 o 
  -2   0   4     1498.12     1305.47     35.98 o 
  -1   0   4   148225.73   140059.03    680.77 o 
   0   0   4    78010.87    77203.22    331.35 o 
   1   0   4       64.08       40.17     14.98 o 
   2   0   4     1155.77     1036.24     24.61 o 
   3   0   4     1799.81     1757.70     68.54 o 
   4   0   4       22.42       50.23     12.35 o 
   5   0   4     3210.70     3424.16     66.26 o 
   6   0   4       90.00      111.75     18.48 o 
   7   0   4      306.81      312.83     30.14 o 
   8   0   4      540.07      572.88     39.01 o 
   9   0   4      413.59      356.91     41.11 o 
  10   0   4      282.91      329.49     61.64 o 
 -11   1   4       11.71       33.00     25.94 o 
 -10   1   4       18.37       47.66     24.16 o 
  -9   1   4      241.32      202.72     21.84 o 
  -8   1   4       10.65       27.20     12.47 o 
  -7   1   4      211.80      225.02     17.56 o 
  -6   1   4      152.97      211.58     21.23 o 
  -5   1   4      256.01      257.47     10.88 o 
  -4   1   4     2117.92     2369.16     39.35 o 
  -3   1   4       41.01       35.07      5.73 o 
  -2   1   4     1571.72     1499.40     19.98 o 
  -1   1   4     2768.54     2885.05     24.29 o 
   0   1   4     3872.43     4122.06     42.68 o 
   1   1   4       56.14       58.60      6.63 o 
   2   1   4      562.13      588.95     13.50 o 
   3   1   4     5812.73     6401.65     74.48 o 
   4   1   4      343.11      298.39     21.27 o 
   5   1   4       40.61       45.84      9.65 o 
   6   1   4      550.99      574.01     20.20 o 
   7   1   4       15.25       29.95     12.62 o 
   8   1   4        0.10       38.62     25.75 o 
   9   1   4       61.92      109.96     22.31 o 
  10   1   4        0.00       87.60     70.65 o 
 -11   2   4      217.25      210.54     35.46 o 
 -10   2   4        3.49       74.01     57.37 o 
  -9   2   4        1.50       15.34     26.73 o 
  -8   2   4        6.53       32.24     23.51 o 
  -7   2   4       29.09       23.19     13.28 o 
  -6   2   4       78.65       97.24     11.08 o 
  -5   2   4       53.85       78.08      9.00 o 
  -4   2   4       67.97       84.70      7.50 o 
  -3   2   4      784.02      922.04     18.46 o 
  -2   2   4     1150.89     1225.40     17.99 o 
  -1   2   4     8659.56     8929.63     52.01 o 
   0   2   4    26534.54    26408.81    181.60 o 
   1   2   4       36.90       28.70      5.74 o 
   2   2   4     3601.07     3727.78     34.75 o 
   3   2   4      819.30      806.58     16.29 o 
   4   2   4     2564.64     2762.46     62.04 o 
   5   2   4       23.16       31.86     10.71 o 
   6   2   4        7.81       -1.06      8.35 o 
   7   2   4       13.52       16.80     20.92 o 
   8   2   4       79.21      114.60     19.10 o 
   9   2   4      133.87       82.70     32.12 o 
  10   2   4      665.20      574.91     48.25 o 
 -11   3   4       28.70       34.90     27.87 o 
 -10   3   4      180.18      123.66     33.50 o 
  -9   3   4      685.54      667.60     35.81 o 
  -8   3   4      104.51      114.47     15.87 o 
  -7   3   4        6.25        3.87      8.94 o 
  -6   3   4      112.54      106.10     15.23 o 
  -5   3   4       36.18       56.55      9.76 o 
  -4   3   4     1804.11     1963.99     29.30 o 
  -3   3   4      360.94      330.57      9.71 o 
  -2   3   4     4316.52     4213.35     51.45 o 
  -1   3   4     1252.96     1290.65     17.29 o 
   0   3   4     1043.14     1012.35     15.82 o 
   1   3   4      434.34      429.84     14.98 o 
   2   3   4      369.17      383.11     10.97 o 
   3   3   4      100.18      121.41      8.90 o 
   4   3   4     1207.59     1223.46     21.41 o 
   5   3   4       23.69       17.78      9.02 o 
   6   3   4       18.99       29.87     10.70 o 
   7   3   4        0.96       34.22     15.27 o 
   8   3   4     2672.03     2467.86     50.35 o 
   9   3   4       39.96       37.11     31.54 o 
  10   3   4        4.68       -2.09     22.59 o 
 -11   4   4        0.00       45.13     35.62 o 
 -10   4   4      349.10      318.55     35.55 o 
  -9   4   4      141.84      123.93     19.02 o 
  -8   4   4        0.58        5.28     11.34 o 
  -7   4   4      258.59      253.38     22.65 o 
  -6   4   4      213.00      211.25     13.97 o 
  -5   4   4      755.53      754.01     18.80 o 
  -4   4   4        0.08       -1.93      5.74 o 
  -3   4   4       72.54      102.95      8.24 o 
  -2   4   4     3551.22     3476.01     57.09 o 
  -1   4   4       14.92       14.29      6.02 o 
   0   4   4     5754.56     5780.74     43.86 o 
   1   4   4        1.12       23.69      6.13 o 
   2   4   4      928.17     1030.18     21.04 o 
   3   4   4        0.39       16.40      9.65 o 
   4   4   4       36.02       78.64     12.09 o 
   5   4   4      312.08      342.03     15.60 o 
   6   4   4      198.73      225.44     14.35 o 
   7   4   4      301.61      281.75     18.53 o 
   8   4   4      266.37      202.81     25.00 o 
   9   4   4      261.53      223.85     53.59 o 
  10   4   4       30.94       48.72     56.75 o 
 -11   5   4        6.14      -11.76     24.27 o 
 -10   5   4       23.45       33.27     25.45 o 
  -9   5   4      222.23      229.35     21.79 o 
  -8   5   4      941.94      916.30     29.65 o 
  -7   5   4      443.59      482.90     20.68 o 
  -6   5   4      114.54      150.22     13.43 o 
  -5   5   4      667.82      705.75     19.23 o 
  -4   5   4        2.51        5.74      7.29 o 
  -3   5   4     6511.91     6729.19     59.80 o 
  -2   5   4     1790.62     1993.97     34.17 o 
  -1   5   4     1327.84     1327.45     20.33 o 
   0   5   4      415.43      377.66     11.37 o 
   1   5   4      562.30      559.64     11.64 o 
   2   5   4       28.65       15.42      5.76 o 
   3   5   4     2337.74     2352.72     39.08 o 
   4   5   4      566.54      586.51     23.66 o 
   5   5   4      213.61      207.59     14.66 o 
   6   5   4      478.34      413.78     37.41 o 
   7   5   4       83.40      114.96     18.59 o 
   8   5   4      133.58      120.60     25.35 o 
   9   5   4        0.20       27.60     32.22 o 
  10   5   4        0.20        6.85     43.13 o 
 -11   6   4      222.65      178.22     43.22 o 
 -10   6   4       38.94       48.20     29.33 o 
  -9   6   4      169.50      161.38     22.09 o 
  -8   6   4      323.82      334.97     23.22 o 
  -7   6   4        0.50       34.31     14.80 o 
  -6   6   4       39.71       71.44     12.66 o 
  -5   6   4      851.36      853.03     21.88 o 
  -4   6   4      374.26      435.45     21.81 o 
  -3   6   4      114.79      144.02     10.75 o 
  -2   6   4        1.09       28.25     12.49 o 
  -1   6   4      246.51      188.06      9.75 o 
   0   6   4      445.27      357.97     11.25 o 
   1   6   4        0.16       10.26      8.25 o 
   2   6   4      582.74      627.75     10.06 o 
   3   6   4     3636.68     3412.34     56.86 o 
   4   6   4       72.37       77.84     20.69 o 
   5   6   4       96.33       84.75     11.47 o 
   6   6   4     1551.43     1335.92     50.94 o 
   7   6   4      394.14      346.51     29.89 o 
   8   6   4       88.60      110.97     33.21 o 
   9   6   4       73.00       27.35     32.74 o 
  10   6   4      224.48      181.87     41.05 o 
 -10   7   4      377.89      393.73     38.00 o 
  -9   7   4      189.95      152.02     22.21 o 
  -8   7   4        1.76        2.07     13.88 o 
  -7   7   4      768.08      756.36     40.30 o 
  -6   7   4      156.94      187.91     21.57 o 
  -5   7   4      754.86      696.96     21.02 o 
  -4   7   4     1569.98     1693.01     29.75 o 
  -3   7   4     1350.07     1264.22     23.66 o 
  -2   7   4     1857.43     1768.44     27.20 o 
  -1   7   4      865.88      774.76     19.30 o 
   0   7   4      947.41      918.03     17.45 o 
   1   7   4       84.96      126.14     11.24 o 
   2   7   4      246.41      221.50     14.96 o 
   3   7   4       97.17       78.70     15.42 o 
   4   7   4      319.06      288.22     21.11 o 
   5   7   4      316.68      339.45     24.73 o 
   6   7   4      261.17      249.06     25.91 o 
   7   7   4        9.36       26.17     29.83 o 
   8   7   4      105.73       87.66     28.20 o 
   9   7   4       30.36       88.22     37.75 o 
  10   7   4        4.45       17.54     34.11 o 
 -10   8   4       24.05       75.11     33.83 o 
  -9   8   4      202.86      231.18     22.96 o 
  -8   8   4        0.51       16.24     18.79 o 
  -7   8   4      255.77      250.72     24.04 o 
  -6   8   4        5.76       19.23     11.78 o 
  -5   8   4       24.09       52.76     12.34 o 
  -4   8   4      256.28      298.04     16.37 o 
  -3   8   4      414.78      472.06     16.54 o 
  -2   8   4     1685.85     1749.09     28.69 o 
  -1   8   4      795.54      756.95     18.82 o 
   0   8   4      930.07      952.97     28.47 o 
   1   8   4     4123.21     3867.32     59.11 o 
   2   8   4      519.24      679.70     16.99 o 
   3   8   4        5.51        3.06     13.38 o 
   4   8   4       32.65       76.78     17.25 o 
   5   8   4        1.98        0.67     12.92 o 
   6   8   4      916.08      943.97     39.22 o 
   7   8   4       92.95       99.31     33.07 o 
   8   8   4      346.96      308.86     58.68 o 
   9   8   4       53.23       94.27     51.86 o 
  10   8   4      331.31      365.67     75.16 o 
 -10   9   4      142.28      133.34     38.30 o 
  -9   9   4        0.00       35.20     28.65 o 
  -8   9   4      172.17      211.47     20.88 o 
  -7   9   4      604.03      596.62     25.70 o 
  -6   9   4       78.29       82.67     15.17 o 
  -5   9   4      206.39      202.63     16.85 o 
  -4   9   4      908.37      898.73     24.62 o 
  -3   9   4      418.41      437.97     18.97 o 
  -2   9   4        0.12        2.39      7.07 o 
  -1   9   4     1142.22     1189.58     23.36 o 
   0   9   4      562.81      631.60     16.07 o 
   1   9   4     2154.60     2118.42     25.98 o 
   2   9   4     2469.70     2403.80     31.19 o 
   3   9   4     1911.37     2124.35     48.77 o 
   4   9   4        0.34       45.90     23.74 o 
   5   9   4     1254.63     1119.91     40.05 o 
   6   9   4      345.58      388.66     29.46 o 
   7   9   4      346.10      322.10     40.80 o 
   8   9   4       87.96      122.61     69.48 o 
   9   9   4       39.98       55.07     29.85 o 
 -10  10   4       92.86      140.16     47.29 o 
  -9  10   4      275.10      279.94     26.01 o 
  -8  10   4        4.80       20.35     15.56 o 
  -7  10   4       65.00       74.11     16.83 o 
  -6  10   4      252.51      304.78     20.61 o 
  -5  10   4        6.70       42.86     14.33 o 
  -4  10   4     1046.25     1052.38     27.12 o 
  -3  10   4      359.57      350.22     17.61 o 
  -2  10   4       29.98       48.87     11.70 o 
  -1  10   4        6.03        3.38      7.55 o 
   0  10   4      363.39      312.31     17.80 o 
   1  10   4        4.02       29.66     16.53 o 
   2  10   4      431.62      351.76     19.76 o 
   3  10   4       28.36       45.16     16.52 o 
   4  10   4      599.66      580.29     30.25 o 
   5  10   4      349.11      340.25     28.79 o 
   6  10   4        1.40        2.63     23.26 o 
   7  10   4      381.08      322.05     31.56 o 
   8  10   4       59.31       55.03     28.35 o 
   9  10   4        9.12       32.65     33.39 o 
  -9  11   4       18.07       30.55     21.04 o 
  -8  11   4       38.27       48.44     17.97 o 
  -7  11   4      349.66      312.08     26.13 o 
  -6  11   4      997.20      946.24     37.65 o 
  -5  11   4      233.43      255.57     19.10 o 
  -4  11   4        0.42       17.88     12.43 o 
  -3  11   4      162.46      167.62     21.02 o 
  -2  11   4       61.03       65.84     11.86 o 
  -1  11   4      544.20      555.85     18.91 o 
   0  11   4       88.27      126.90     20.15 o 
   1  11   4      244.74      270.54     11.68 o 
   2  11   4      192.54      164.13     15.28 o 
   3  11   4        9.33      -23.92     41.38 o 
   4  11   4       75.51       77.01     20.02 o 
   5  11   4       63.57       96.46     21.53 o 
   6  11   4      142.08      105.90     24.35 o 
   7  11   4       88.37      103.05     33.20 o 
   8  11   4       12.19        8.16     21.97 o 
   9  11   4       41.19       50.91     28.73 o 
  -9  12   4       77.99       72.28     25.98 o 
  -8  12   4       46.49       63.12     20.99 o 
  -7  12   4      250.47      240.54     21.77 o 
  -6  12   4      247.13      205.48     20.18 o 
  -5  12   4      526.97      510.12     23.87 o 
  -4  12   4     1407.44     1331.76     32.56 o 
  -3  12   4       79.98       79.57     14.06 o 
  -2  12   4      110.02      136.31     14.71 o 
  -1  12   4        0.16       16.10     11.22 o 
   0  12   4      346.17      403.51     16.90 o 
   1  12   4      259.00      271.12     12.80 o 
   2  12   4      270.23      262.53     23.97 o 
   3  12   4      454.25      374.49     27.32 o 
   4  12   4      353.02      319.18     27.98 o 
   5  12   4       95.92       68.82     28.10 o 
   6  12   4       44.26       71.67     24.37 o 
   7  12   4      255.48      287.12     35.07 o 
   8  12   4       95.97      198.70     67.39 o 
   9  12   4       13.40        5.53     27.46 o 
  -9  13   4        1.56       15.00     24.44 o 
  -8  13   4       21.94       72.30     32.01 o 
  -7  13   4      192.47      198.89     22.41 o 
  -6  13   4      283.57      236.83     20.70 o 
  -5  13   4        0.03        8.13     11.70 o 
  -4  13   4       11.78        7.10     11.68 o 
  -3  13   4       64.72       73.38     25.89 o 
  -2  13   4      612.12      608.13     21.89 o 
  -1  13   4      194.07      174.45     15.70 o 
   0  13   4      987.19     1013.93     24.85 o 
   1  13   4      202.89      193.52     17.72 o 
   2  13   4        5.81      -10.54     15.33 o 
   3  13   4       20.63       63.20     38.74 o 
   4  13   4      550.03      522.38     33.08 o 
   5  13   4      102.15       75.95     25.08 o 
   6  13   4       21.21       19.69     25.98 o 
   7  13   4       53.98       31.80     25.31 o 
   8  13   4        1.52      -15.90     24.85 o 
  -9  14   4       62.94       71.48     46.62 o 
  -8  14   4       31.34       45.31     27.86 o 
  -7  14   4        6.55        9.95     14.56 o 
  -6  14   4      206.39      174.51     20.26 o 
  -5  14   4        8.43       55.47     19.05 o 
  -4  14   4      282.71      302.88     20.37 o 
  -3  14   4       69.69       95.32     16.13 o 
  -2  14   4        5.30       46.77     15.32 o 
  -1  14   4        0.04        8.57     12.97 o 
   0  14   4       10.58       54.37     13.96 o 
   1  14   4        0.27       19.32     13.43 o 
   2  14   4      114.92      153.34     23.16 o 
   3  14   4       78.84       76.72     21.12 o 
   4  14   4       35.42       78.26     22.29 o 
   5  14   4       44.70       70.01     23.45 o 
   6  14   4       24.22      -18.25     21.49 o 
   7  14   4       74.10       99.89     35.16 o 
   8  14   4       31.40       84.31     34.92 o 
  -8  15   4       29.07       88.46     36.99 o 
  -7  15   4        1.19       36.97     28.71 o 
  -6  15   4        9.45        8.64     24.67 o 
  -5  15   4      108.84      136.48     26.04 o 
  -4  15   4      106.56      156.37     25.17 o 
  -3  15   4      142.57      141.25     17.92 o 
  -2  15   4        3.98       -3.24     12.07 o 
  -1  15   4      391.18      386.03     23.01 o 
   0  15   4      731.74      700.23     24.03 o 
   1  15   4      776.02      794.60     29.36 o 
   2  15   4      570.95      632.40     35.07 o 
   3  15   4       87.31      125.00     26.05 o 
   4  15   4        6.69      -12.58     19.16 o 
   5  15   4      333.55      401.92     35.09 o 
   6  15   4        5.27      -21.94     26.46 o 
   7  15   4        0.10       12.94     24.34 o 
  -8  16   4      114.84      147.60     33.22 o 
  -7  16   4       38.93       21.76     23.26 o 
  -6  16   4       52.08       85.50     22.41 o 
  -5  16   4       63.83       56.05     18.01 o 
  -4  16   4      177.42      141.65     18.39 o 
  -3  16   4      561.10      517.45     25.94 o 
  -2  16   4      175.91      171.49     20.15 o 
  -1  16   4     1085.76      983.15     30.19 o 
   0  16   4      195.54      242.74     18.28 o 
   1  16   4      199.78      166.28     19.01 o 
   2  16   4      710.84      756.69     44.53 o 
   3  16   4      122.61      147.67     26.60 o 
   4  16   4        4.01       15.52     34.20 o 
   5  16   4       34.16       75.40     29.30 o 
   6  16   4      141.44      111.12     30.75 o 
   7  16   4       71.19       82.47     32.56 o 
  -7  17   4        5.44       65.48    101.89 o 
  -6  17   4        1.33       30.98     26.11 o 
  -5  17   4       22.65        4.09     16.51 o 
  -4  17   4      858.30      847.11     32.29 o 
  -3  17   4        4.34       22.61     17.57 o 
  -2  17   4     2481.37     2302.01     47.60 o 
  -1  17   4      268.36      234.58     23.11 o 
   0  17   4     1069.03     1074.37     37.93 o 
   1  17   4     1075.23      915.18     41.93 o 
   2  17   4      375.29      350.31     37.65 o 
   3  17   4      528.11      475.38     45.26 o 
   4  17   4      272.60      277.81     33.90 o 
   5  17   4        2.59      -22.32     34.60 o 
   6  17   4        3.09       50.88     29.32 o 
  -6  18   4        8.96       29.48     35.50 o 
  -5  18   4       24.99       42.00     26.27 o 
  -4  18   4       32.84       55.66     19.06 o 
  -3  18   4       54.55       82.53     19.21 o 
  -2  18   4        3.71       53.15     19.25 o 
  -1  18   4      548.16      531.37     26.85 o 
   0  18   4      604.09      623.30     32.87 o 
   1  18   4        0.20       40.03     37.30 o 
   2  18   4       36.73       74.16     24.77 o 
   3  18   4        0.45        7.01     21.04 o 
   4  18   4        0.75       34.70     25.40 o 
   5  18   4      106.81       96.27     32.29 o 
   6  18   4      182.15      201.44     52.35 o 
  -6  19   4       14.95       62.51     30.65 o 
  -5  19   4       70.00       27.94     27.45 o 
  -4  19   4        0.28        9.73     20.70 o 
  -3  19   4      150.84      169.77     23.64 o 
  -2  19   4       12.27       14.81     17.54 o 
  -1  19   4      146.45      193.21     25.50 o 
   0  19   4       41.82       75.54     24.47 o 
   1  19   4      131.23      158.26     30.70 o 
   2  19   4       16.76       26.16     44.40 o 
   3  19   4       41.79       60.28     26.40 o 
   4  19   4        3.09        1.33     21.54 o 
   5  19   4       10.04       66.53     30.57 o 
  -5  20   4        2.25        8.21     22.62 o 
  -4  20   4       72.71       92.67     25.22 o 
  -3  20   4       21.31       41.04     28.71 o 
  -2  20   4        6.34        9.16     17.42 o 
  -1  20   4      100.51      111.24     25.54 o 
   0  20   4       16.00       24.13     21.81 o 
   1  20   4       60.42       59.24     27.61 o 
   2  20   4       61.22       59.66     26.19 o 
   3  20   4        0.33       12.29     37.77 o 
   4  20   4       11.83      -14.96     27.61 o 
  -4  21   4        0.08       71.03     40.48 o 
  -2  21   4       39.11       55.10     35.31 o 
  -1  21   4        2.33       31.21     28.48 o 
   0  21   4       70.88      117.14     29.18 o 
   1  21   4      100.03       60.92     28.91 o 
   2  21   4       21.49       72.64     31.56 o 
   3  21   4       53.23       35.68     28.84 o 
  -2  22   4       88.82       58.48     38.28 o 
  -1  22   4       24.30       76.06     71.97 o 
   0  22   4       94.87       73.64     30.51 o 
   1  22   4       68.65       52.83     54.14 o 
 -11   1   5        1.46       -2.62     38.33 o 
 -10   1   5      159.81      234.93     32.49 o 
  -9   1   5       26.68       17.38     31.20 o 
  -8   1   5       12.10       33.29     15.33 o 
  -7   1   5       55.61       69.07     11.01 o 
  -6   1   5      176.81      136.07     10.18 o 
  -5   1   5     1207.02     1263.32     18.92 o 
  -4   1   5     1283.51     1154.60     42.64 o 
  -3   1   5     1347.09     1358.08     33.14 o 
  -2   1   5     7245.67     7322.82     50.16 o 
  -1   1   5       28.93       20.95      5.45 o 
   0   1   5        1.11        5.26      6.16 o 
   1   1   5      129.02      123.62      8.73 o 
   2   1   5      824.34      853.00     17.15 o 
   3   1   5      567.19      616.83     16.69 o 
   4   1   5     2014.95     2060.70     33.76 o 
   5   1   5       21.03       13.88     11.96 o 
   6   1   5      111.99      161.66     15.19 o 
   7   1   5     1154.48     1184.42     32.50 o 
   8   1   5        3.47       38.41     20.90 o 
   9   1   5       35.35       17.66     23.49 o 
  10   1   5       15.79      -11.35     50.46 o 
 -11   2   5        5.83        6.58     26.98 o 
 -10   2   5       14.54       37.05     24.90 o 
  -9   2   5       53.52       34.14     24.18 o 
  -8   2   5        0.96      -10.26     13.01 o 
  -7   2   5      990.46      985.96     31.96 o 
  -6   2   5      130.55      108.38      9.98 o 
  -5   2   5      786.31      793.01     27.23 o 
  -4   2   5     2528.76     2478.54     23.18 o 
  -3   2   5      279.70      304.17     16.22 o 
  -2   2   5     5485.37     5578.56     47.47 o 
  -1   2   5      220.50      215.99      9.14 o 
   0   2   5      413.81      380.09     11.62 o 
   1   2   5     2601.91     2676.18     33.35 o 
   2   2   5      412.06      362.07     12.16 o 
   3   2   5       19.88       10.07      7.49 o 
   4   2   5      147.64      167.04     11.33 o 
   5   2   5       20.95       34.08     10.06 o 
   6   2   5      132.33      103.86     14.29 o 
   7   2   5       64.30       84.41     17.70 o 
   8   2   5      130.86      141.83     21.33 o 
   9   2   5      220.75      271.23     33.47 o 
  10   2   5        2.50       49.39     57.36 o 
 -11   3   5      152.86      180.71     35.74 o 
 -10   3   5       15.90       59.76     31.10 o 
  -9   3   5        9.73       42.37     24.64 o 
  -8   3   5       19.00        1.80     10.40 o 
  -7   3   5       28.40       36.08     15.29 o 
  -6   3   5       44.26       52.26      9.88 o 
  -5   3   5      245.28      315.60     16.03 o 
  -4   3   5     2116.39     2218.90     25.71 o 
  -3   3   5     1374.03     1488.43     41.60 o 
  -2   3   5        8.66       19.22     16.23 o 
  -1   3   5      548.16      550.52     20.90 o 
   0   3   5      882.41      930.84     17.05 o 
   1   3   5       80.43      139.49     23.12 o 
   2   3   5        5.14       37.98      6.78 o 
   3   3   5      644.38      704.45     16.68 o 
   4   3   5      241.92      256.69     15.50 o 
   5   3   5       51.85       67.26     10.67 o 
   6   3   5      592.55      562.39     21.49 o 
   7   3   5       19.90       30.27     13.16 o 
   8   3   5      311.10      270.72     28.28 o 
   9   3   5       80.65      138.98     29.79 o 
  10   3   5       32.54       74.11     57.27 o 
 -11   4   5        4.99       36.50     27.99 o 
 -10   4   5       74.29       58.78     27.64 o 
  -9   4   5      147.90      136.17     28.42 o 
  -8   4   5      139.09      138.62     17.09 o 
  -7   4   5        7.02       18.66     21.51 o 
  -6   4   5       96.46      103.87     17.43 o 
  -5   4   5        0.91       32.38     12.87 o 
  -4   4   5        9.74       34.23      7.26 o 
  -3   4   5       12.25       37.90     10.01 o 
  -2   4   5        0.58        0.72      4.73 o 
  -1   4   5      621.66      596.57     16.96 o 
   0   4   5      674.44      686.53     15.01 o 
   1   4   5      215.98      236.21     14.34 o 
   2   4   5       41.54       65.59      7.44 o 
   3   4   5      129.45      138.31      9.75 o 
   4   4   5       43.66       41.74     11.39 o 
   5   4   5      899.22      875.87     21.25 o 
   6   4   5      761.22      684.08     22.05 o 
   7   4   5        3.57       28.35     49.50 o 
   8   4   5      119.93      156.24     43.19 o 
   9   4   5       41.71       97.59     42.34 o 
  10   4   5        0.46       20.09     38.31 o 
 -11   5   5        0.05      -30.98     33.63 o 
 -10   5   5       53.07       36.02     30.96 o 
  -9   5   5      194.33      238.29     31.80 o 
  -8   5   5       50.61       18.52     16.83 o 
  -7   5   5      399.45      363.95     19.79 o 
  -6   5   5        5.26        1.23      8.09 o 
  -5   5   5      868.10      803.76     20.28 o 
  -4   5   5      204.48      223.10     12.40 o 
  -3   5   5      249.08      254.13     13.47 o 
  -2   5   5      463.03      446.48     13.36 o 
  -1   5   5      322.92      284.74     11.50 o 
   0   5   5      225.47      265.46     10.92 o 
   1   5   5      503.88      585.83     13.78 o 
   2   5   5      379.16      347.25     10.99 o 
   3   5   5      163.26      209.19     16.50 o 
   4   5   5     1257.38     1310.93     37.71 o 
   5   5   5      177.01      207.68     17.98 o 
   6   5   5       17.67       25.11     14.33 o 
   7   5   5       27.31       42.36     20.69 o 
   8   5   5        8.72       20.17     20.24 o 
   9   5   5       42.94      126.10     44.26 o 
  10   5   5        1.98       61.33     72.90 o 
 -10   6   5       85.75      150.84     76.67 o 
  -9   6   5        8.56       14.31     18.05 o 
  -8   6   5     1108.04     1028.37     30.96 o 
  -7   6   5       33.36       32.03     11.99 o 
  -6   6   5      776.81      730.21     22.62 o 
  -5   6   5      540.40      537.78     22.83 o 
  -4   6   5      203.28      206.76     12.11 o 
  -3   6   5     5065.58     5506.29     57.59 o 
  -2   6   5      140.40      128.83     10.17 o 
  -1   6   5      341.96      357.35     13.19 o 
   0   6   5       14.48       41.07     10.91 o 
   1   6   5       41.37       38.99      8.29 o 
   2   6   5      759.83      978.92     18.88 o 
   3   6   5        1.41       -6.16      7.02 o 
   4   6   5      601.35      597.45     26.99 o 
   5   6   5      135.54      132.07     13.45 o 
   6   6   5      617.09      628.07     26.72 o 
   7   6   5     1169.66     1146.87     45.95 o 
   8   6   5       12.42       60.77     35.03 o 
   9   6   5       66.31      116.50     40.56 o 
  10   6   5        1.07       23.13     36.83 o 
 -10   7   5       97.23      116.09     30.64 o 
  -9   7   5       10.86       28.63     17.98 o 
  -8   7   5      615.65      624.28     27.14 o 
  -7   7   5      623.51      614.78     24.32 o 
  -6   7   5      173.84      180.53     18.35 o 
  -5   7   5       34.85       40.79     12.00 o 
  -4   7   5      215.26      208.41     13.88 o 
  -3   7   5      200.92      181.77     15.33 o 
  -2   7   5      160.74      165.41     15.05 o 
  -1   7   5       59.42       74.20      9.38 o 
   0   7   5     1256.73     1340.64     22.62 o 
   1   7   5      110.36       86.11      7.90 o 
   2   7   5      186.51      187.50      7.91 o 
   3   7   5     1412.97     1408.71     53.82 o 
   4   7   5      482.20      504.07     26.89 o 
   5   7   5        8.83       32.14     28.33 o 
   6   7   5      170.52      164.83     23.75 o 
   7   7   5       46.86       45.34     29.94 o 
   8   7   5        0.03       14.44     27.93 o 
   9   7   5       20.58       68.44     30.35 o 
 -10   8   5      189.60      201.48     33.86 o 
  -9   8   5        8.14      121.20     73.02 o 
  -8   8   5        0.59       20.02     16.26 o 
  -7   8   5     1383.26     1300.99     34.03 o 
  -6   8   5       39.63       51.52     14.86 o 
  -5   8   5      148.04      184.10     15.37 o 
  -4   8   5       99.21       87.75     12.41 o 
  -3   8   5        7.21        4.43      9.98 o 
  -2   8   5      274.13      305.24     16.24 o 
  -1   8   5      818.98      910.28     20.64 o 
   0   8   5     2041.45     2071.22     31.54 o 
   1   8   5      852.52      976.50     23.44 o 
   2   8   5     4298.29     4486.86     74.45 o 
   3   8   5      138.09      158.11     18.89 o 
   4   8   5      285.18      240.96     22.61 o 
   5   8   5       40.97       60.84     19.20 o 
   6   8   5      591.39      577.23     34.84 o 
   7   8   5     1447.41     1308.82     62.08 o 
   8   8   5       44.10       79.11     35.50 o 
   9   8   5      130.48      147.24     37.38 o 
 -10   9   5       16.87       30.79     30.01 o 
  -9   9   5       42.43       55.28     22.40 o 
  -8   9   5       31.29       58.20     17.91 o 
  -7   9   5      130.92      142.47     18.30 o 
  -6   9   5       13.78       10.14     13.59 o 
  -5   9   5      173.69      194.67     16.72 o 
  -4   9   5       16.24        1.56      8.63 o 
  -3   9   5     1668.71     1695.67     37.24 o 
  -2   9   5       12.57       28.57     17.18 o 
  -1   9   5      180.49      156.01     11.82 o 
   0   9   5       87.90       97.64     10.55 o 
   1   9   5      265.85      240.98     15.76 o 
   2   9   5     2315.88     2269.67     50.06 o 
   3   9   5      960.16      976.85     36.54 o 
   4   9   5        2.92       28.94     27.50 o 
   5   9   5     1060.81      938.20     39.60 o 
   6   9   5     2361.06     2314.19     63.83 o 
   7   9   5       41.55       39.45     31.52 o 
   8   9   5       39.64      146.80     47.19 o 
   9   9   5        0.32       30.76     39.04 o 
 -10  10   5        1.50       41.19     33.63 o 
  -9  10   5      461.66      457.49     33.98 o 
  -8  10   5      240.07      229.81     22.59 o 
  -7  10   5       79.40      133.68     18.86 o 
  -6  10   5       80.73       80.02     15.54 o 
  -5  10   5      106.75      106.01     15.81 o 
  -4  10   5       38.66       67.32     13.95 o 
  -3  10   5        0.09       20.98     13.16 o 
  -2  10   5      104.68      107.70     13.51 o 
  -1  10   5       29.34       43.00     10.72 o 
   0  10   5      400.72      341.39     22.45 o 
   1  10   5      274.45      252.13     11.59 o 
   2  10   5     1119.42     1152.62     27.48 o 
   3  10   5        0.00        8.54     16.69 o 
   4  10   5      527.80      524.77     31.63 o 
   5  10   5        0.02       13.44     23.05 o 
   6  10   5     1283.92     1320.06     49.99 o 
   7  10   5       13.54       43.92     24.29 o 
   8  10   5        3.84       88.84     28.76 o 
   9  10   5      142.51      119.57     32.86 o 
  -9  11   5        0.01       14.40     26.61 o 
  -8  11   5       86.62      105.81     22.03 o 
  -7  11   5     1511.38     1485.45     40.46 o 
  -6  11   5      271.70      276.01     21.54 o 
  -5  11   5       34.05       47.64     16.79 o 
  -4  11   5      430.22      413.19     21.30 o 
  -3  11   5      309.38      331.86     19.33 o 
  -2  11   5      620.37      612.64     23.08 o 
  -1  11   5       59.16       89.31     14.40 o 
   0  11   5        0.34        7.99     10.85 o 
   1  11   5       50.74       51.91     17.86 o 
   2  11   5        1.89       26.62     24.75 o 
   3  11   5        0.87       22.81     21.22 o 
   4  11   5      364.70      298.68     28.38 o 
   5  11   5        4.41        3.75     22.04 o 
   6  11   5      272.90      290.32     30.61 o 
   7  11   5      266.12      205.08     42.37 o 
   8  11   5      110.23      205.04     34.38 o 
   9  11   5        3.88       -6.63     28.32 o 
  -9  12   5        1.68       78.51     65.13 o 
  -8  12   5       24.09       38.75     18.76 o 
  -7  12   5      135.32      177.90     26.11 o 
  -6  12   5      258.56      298.27     22.08 o 
  -5  12   5      235.04      211.86     19.14 o 
  -4  12   5        9.98       17.85     16.87 o 
  -3  12   5      675.94      657.20     24.94 o 
  -2  12   5        6.10       23.19     11.94 o 
  -1  12   5        0.41       12.89     12.44 o 
   0  12   5      270.47      279.47     15.80 o 
   1  12   5       75.34       90.21     13.60 o 
   2  12   5       52.06       50.45     17.92 o 
   3  12   5       86.19       75.92     20.08 o 
   4  12   5      358.15      314.74     30.23 o 
   5  12   5      334.18      365.95     31.58 o 
   6  12   5       23.51       41.01     26.09 o 
   7  12   5       42.22       65.70     27.34 o 
   8  12   5        0.61       23.02     36.47 o 
  -9  13   5       27.84        3.87     32.98 o 
  -8  13   5       74.82       89.08     21.77 o 
  -7  13   5      110.08       91.68     20.03 o 
  -6  13   5      123.75      123.95     22.57 o 
  -5  13   5      247.37      253.02     30.68 o 
  -4  13   5      137.00      152.81     18.50 o 
  -3  13   5      145.31      205.60     18.10 o 
  -2  13   5      243.56      265.74     18.32 o 
  -1  13   5       43.26       48.70     12.24 o 
   0  13   5       65.76       73.96     13.64 o 
   1  13   5      229.15      294.86     26.68 o 
   2  13   5       35.90       41.01     18.74 o 
   3  13   5       99.15       87.72     23.30 o 
   4  13   5       18.57       19.17     24.80 o 
   5  13   5       36.39       61.54     22.77 o 
   6  13   5      242.00      257.03     35.31 o 
   7  13   5       62.33       58.23     31.68 o 
   8  13   5       13.22      106.55     66.82 o 
  -8  14   5       19.15        9.25     24.53 o 
  -7  14   5        2.69       16.39     18.96 o 
  -6  14   5       89.39      122.00     20.26 o 
  -5  14   5      163.64      147.59     23.05 o 
  -4  14   5      153.19      155.07     18.70 o 
  -3  14   5        1.39       14.85     13.84 o 
  -2  14   5        1.40       18.91     14.57 o 
  -1  14   5     1172.70     1022.56     32.96 o 
   0  14   5       17.46       38.56     20.39 o 
   1  14   5      237.08      244.39     18.90 o 
   2  14   5      473.97      476.61     33.23 o 
   3  14   5      394.46      366.70     31.15 o 
   4  14   5       82.70      123.36     25.84 o 
   5  14   5        0.37        9.43     20.17 o 
   6  14   5       40.89       77.06     26.29 o 
   7  14   5        7.15       54.44     34.10 o 
  -8  15   5       58.59      100.12     39.29 o 
  -7  15   5        1.23       16.85     20.05 o 
  -6  15   5        4.06       24.07     22.57 o 
  -5  15   5      339.74      326.00     28.01 o 
  -4  15   5      175.38      167.68     19.92 o 
  -3  15   5      187.69      164.65     18.16 o 
  -2  15   5        7.44       24.36     23.14 o 
  -1  15   5        4.16       10.80     12.22 o 
   0  15   5      977.27      925.66     33.77 o 
   1  15   5      131.98      134.39     20.37 o 
   2  15   5        9.17       58.69     21.46 o 
   3  15   5      249.03      193.31     28.15 o 
   4  15   5       86.35      114.83     25.99 o 
   5  15   5      343.16      263.38     33.34 o 
   6  15   5       17.88       33.35     26.18 o 
   7  15   5       26.38       12.72     28.14 o 
  -7  16   5        4.25       12.77     23.15 o 
  -6  16   5      347.90      279.16     26.38 o 
  -5  16   5      292.44      303.90     24.42 o 
  -4  16   5        3.53       13.13     15.68 o 
  -3  16   5       20.93       29.11     16.89 o 
  -2  16   5      478.65      418.13     24.19 o 
  -1  16   5      785.89      766.00     28.60 o 
   0  16   5     1365.87     1484.29     52.22 o 
   1  16   5      863.27      809.51     53.21 o 
   2  16   5       19.52       35.37     21.12 o 
   3  16   5       24.35       57.99     24.19 o 
   4  16   5       43.98       62.87     24.81 o 
   5  16   5       12.19       47.45     26.28 o 
   6  16   5        1.07       19.00     29.20 o 
   7  16   5      156.60      195.90     36.93 o 
  -7  17   5       16.39       42.91     26.57 o 
  -6  17   5       56.94       72.25     25.47 o 
  -5  17   5       44.88       78.22     19.77 o 
  -4  17   5       46.67       33.00     16.35 o 
  -3  17   5      119.85      109.11     20.63 o 
  -2  17   5      187.27      177.38     29.08 o 
  -1  17   5       42.04      108.53     19.08 o 
   0  17   5       14.22       75.46     27.78 o 
   1  17   5      393.11      430.15     34.06 o 
   2  17   5       63.87       54.74     24.67 o 
   3  17   5      219.21      182.91     29.72 o 
   4  17   5        1.82       -0.24     17.38 o 
   5  17   5        2.07       29.07     30.10 o 
   6  17   5        1.18       69.65     32.18 o 
  -6  18   5        4.41       36.17     24.93 o 
  -5  18   5       95.63      114.21     24.80 o 
  -4  18   5       20.01       15.45     17.31 o 
  -3  18   5        0.15       37.76     19.38 o 
  -2  18   5       14.65       37.56     19.10 o 
  -1  18   5      127.93      168.16     25.29 o 
   0  18   5        1.08      -14.00     17.50 o 
   1  18   5      210.68      259.16     30.68 o 
   2  18   5       48.51      104.05     27.72 o 
   3  18   5      187.80      168.44     31.31 o 
   4  18   5      446.50      435.83     45.37 o 
   5  18   5        0.36       -6.64     23.77 o 
  -5  19   5       19.94       41.84     24.30 o 
  -4  19   5        9.82       49.15     19.63 o 
  -3  19   5      139.32      165.32     23.92 o 
  -2  19   5       39.64       57.78     20.08 o 
  -1  19   5      888.91      868.46     41.03 o 
   0  19   5      632.01      576.71     34.16 o 
   1  19   5        0.84       41.84     57.03 o 
   2  19   5        0.82       -9.16     24.34 o 
   3  19   5       87.51      107.66     29.90 o 
   4  19   5       31.05       21.50     25.31 o 
   5  19   5      173.26      184.62     35.69 o 
  -5  20   5        3.05      -10.54     23.24 o 
  -4  20   5       14.52        6.71     18.74 o 
  -3  20   5       72.09       67.48     21.16 o 
  -2  20   5       25.26       -3.92     17.39 o 
  -1  20   5        4.30       -3.35     18.31 o 
   0  20   5      124.41      132.91     31.20 o 
   1  20   5        4.55       15.09     34.35 o 
   2  20   5        4.78       -4.46     20.08 o 
   3  20   5       32.04       29.48     30.53 o 
   4  20   5        0.45       -5.17     24.38 o 
  -3  21   5      106.55      175.72     37.38 o 
  -2  21   5       83.20      100.75     40.35 o 
  -1  21   5       36.21       56.55     28.93 o 
   0  21   5        0.25        7.21     23.80 o 
   1  21   5       20.58       17.97     31.15 o 
   2  21   5       51.50       20.44     27.31 o 
  -1  22   5       54.36       48.61     27.88 o 
   0  22   5        2.72       54.38     43.82 o 
 -11   0   6       95.88      152.04     52.56 o 
 -10   0   6      411.15      511.15     58.27 o 
  -9   0   6       10.95       75.44     36.12 o 
  -8   0   6      644.81      675.67     53.29 o 
  -7   0   6     2020.88     1937.20    200.37 o 
  -6   0   6     1090.35     1118.79     54.70 o 
  -5   0   6     2045.37     2023.41     94.99 o 
  -4   0   6     3534.67     3528.47    237.65 o 
  -3   0   6     3096.27     2757.65     68.07 o 
  -2   0   6       24.39      118.60     67.31 o 
  -1   0   6     1060.43     1235.16     40.19 o 
   0   0   6     2335.08     2430.16     42.27 o 
   1   0   6      954.50     1041.99     29.00 o 
   2   0   6     3236.60     3354.46     56.24 o 
   3   0   6     2772.96     3153.92     59.03 o 
   4   0   6     3718.55     3942.10     71.08 o 
   5   0   6      208.36      251.66     24.70 o 
   6   0   6      651.83      657.87     36.65 o 
   7   0   6     2684.93     2685.02     93.68 o 
   8   0   6       40.18       39.01     55.53 o 
   9   0   6      265.83      164.49     59.89 o 
  10   0   6        0.84      -11.35     49.59 o 
 -11   1   6       19.09       50.17     57.39 o 
 -10   1   6        0.11       55.13     27.34 o 
  -9   1   6      233.77      228.96     29.66 o 
  -8   1   6      838.84      828.01     41.29 o 
  -7   1   6        8.14       34.30     34.64 o 
  -6   1   6        0.03        8.52     16.43 o 
  -5   1   6        4.20       10.73     14.79 o 
  -4   1   6      402.18      376.27     22.28 o 
  -3   1   6     3246.36     3229.51     54.32 o 
  -2   1   6     2077.99     2134.91     27.25 o 
  -1   1   6     4254.02     4268.65     39.51 o 
   0   1   6      314.51      362.03     12.22 o 
   1   1   6     1843.98     1890.99     27.53 o 
   2   1   6      549.84      534.21     16.24 o 
   3   1   6      387.16      370.50     15.70 o 
   4   1   6      426.33      491.17     18.41 o 
   5   1   6      583.48      597.71     21.20 o 
   6   1   6        0.01       15.06     12.24 o 
   7   1   6      618.62      621.83     34.31 o 
   8   1   6      348.51      330.73     31.89 o 
   9   1   6       79.08      152.82     32.77 o 
  10   1   6        6.04      -15.49     33.41 o 
 -11   2   6       12.56       17.26     35.03 o 
 -10   2   6        9.01       -0.72     18.63 o 
  -9   2   6      127.65      162.58     31.16 o 
  -8   2   6        1.39        5.37     17.87 o 
  -7   2   6      158.99      135.81     23.04 o 
  -6   2   6      393.70      410.76     27.00 o 
  -5   2   6     1906.09     1910.97     47.13 o 
  -4   2   6     2305.83     2246.58     46.97 o 
  -3   2   6     1492.58     1523.76     36.09 o 
  -2   2   6     2231.58     2261.96     39.37 o 
  -1   2   6      656.62      695.43     15.29 o 
   0   2   6       23.28       33.48     11.26 o 
   1   2   6        0.91        5.97      7.49 o 
   2   2   6     2966.90     3351.50     43.02 o 
   3   2   6      455.72      465.28     16.33 o 
   4   2   6     4098.85     4424.81     62.08 o 
   5   2   6      115.31      114.14     13.54 o 
   6   2   6      527.93      522.78     22.53 o 
   7   2   6      244.47      174.06     20.53 o 
   8   2   6      271.26      263.24     29.30 o 
   9   2   6       70.47      113.25     31.92 o 
  10   2   6       98.87       40.34     60.94 o 
 -11   3   6       22.01       44.14     31.63 o 
 -10   3   6        8.19       -6.15     29.20 o 
  -9   3   6        0.79       15.64     25.25 o 
  -8   3   6     1424.06     1336.85     53.20 o 
  -7   3   6       83.16      105.25     22.79 o 
  -6   3   6     1237.09     1182.47     28.96 o 
  -5   3   6     1402.14     1243.68     43.78 o 
  -4   3   6     1786.76     1702.59     24.88 o 
  -3   3   6     1022.11      987.77     24.94 o 
  -2   3   6      190.30      183.46      9.15 o 
  -1   3   6      141.72      177.16      9.93 o 
   0   3   6     4646.22     4709.97     46.27 o 
   1   3   6     2028.26     1996.87     30.86 o 
   2   3   6      355.15      359.37     15.89 o 
   3   3   6      281.43      276.95     13.83 o 
   4   3   6      837.87      746.21     20.49 o 
   5   3   6      390.82      376.15     17.30 o 
   6   3   6      130.55      185.70     26.78 o 
   7   3   6       15.26       70.24     20.35 o 
   8   3   6       93.79      114.16     25.73 o 
   9   3   6       21.35       18.71     24.53 o 
  10   3   6        2.01       63.56     62.51 o 
 -11   4   6        6.44       24.89     47.93 o 
 -10   4   6       18.78       21.43     26.84 o 
  -9   4   6      483.60      524.09     64.34 o 
  -8   4   6      479.71      517.54     35.64 o 
  -7   4   6      747.69      746.69     28.57 o 
  -6   4   6     1121.14      980.53     42.31 o 
  -5   4   6       51.88       84.21      8.71 o 
  -4   4   6      873.34      782.69     22.75 o 
  -3   4   6        9.22        2.83      5.39 o 
  -2   4   6        2.95        5.88      6.40 o 
  -1   4   6      345.66      333.00     12.86 o 
   0   4   6       75.44       80.36     14.24 o 
   1   4   6      737.96      689.51     19.17 o 
   2   4   6      161.39      162.65     13.37 o 
   3   4   6       35.96       51.07      9.62 o 
   4   4   6       48.77       68.43      9.94 o 
   5   4   6       26.07       17.68      9.64 o 
   6   4   6     1040.34      971.53     47.03 o 
   7   4   6     2758.47     2832.66     61.49 o 
   8   4   6        6.25       53.66     28.33 o 
   9   4   6      272.97      318.95     75.61 o 
 -10   5   6      115.85      127.67     31.38 o 
  -9   5   6        4.36       16.52     21.72 o 
  -8   5   6     2437.22     2419.14     66.46 o 
  -7   5   6       20.31       68.91     16.64 o 
  -6   5   6        4.52       18.29      9.23 o 
  -5   5   6      555.88      507.87     16.07 o 
  -4   5   6      382.98      421.02     13.97 o 
  -3   5   6      538.61      594.00     19.66 o 
  -2   5   6      551.12      533.23     19.94 o 
  -1   5   6     2304.96     2311.63     31.40 o 
   0   5   6      850.45      793.32     23.96 o 
   1   5   6       99.50       92.24      9.27 o 
   2   5   6      206.56      158.94     11.91 o 
   3   5   6      121.41      110.82     10.25 o 
   4   5   6      173.39      167.11     11.09 o 
   5   5   6       94.52      106.04     15.32 o 
   6   5   6      592.84      537.87     49.83 o 
   7   5   6     1409.47     1550.88     77.80 o 
   8   5   6       21.32       38.90     31.56 o 
   9   5   6      281.31      267.23     49.48 o 
 -10   6   6        7.30       -9.46     23.20 o 
  -9   6   6      235.84      168.35     32.17 o 
  -8   6   6      458.53      437.12     34.47 o 
  -7   6   6       74.57      106.42     14.26 o 
  -6   6   6      198.93      218.01     24.66 o 
  -5   6   6      693.43      631.05     19.23 o 
  -4   6   6      112.24      126.95     16.06 o 
  -3   6   6        3.19        3.77      8.15 o 
  -2   6   6      130.88      107.45     10.39 o 
  -1   6   6     1156.94     1121.19     22.70 o 
   0   6   6      569.31      552.60     16.29 o 
   1   6   6       31.59       30.33      9.38 o 
   2   6   6      839.90      804.78     17.35 o 
   3   6   6      474.39      469.42     12.94 o 
   4   6   6      423.44      375.33     17.34 o 
   5   6   6       95.71      108.50     16.09 o 
   6   6   6        0.53       10.32     17.25 o 
   7   6   6      181.14      181.50     33.81 o 
   8   6   6        4.13      655.42    405.89 o 
   9   6   6       12.32       36.13     38.44 o 
 -10   7   6       30.93       42.27     28.88 o 
  -9   7   6       10.83      107.27     40.02 o 
  -8   7   6      633.58      611.90     42.24 o 
  -7   7   6      146.06      168.84     17.80 o 
  -6   7   6      683.26      675.70     24.23 o 
  -5   7   6      166.23      147.31     23.65 o 
  -4   7   6      440.36      439.15     28.24 o 
  -3   7   6        0.98        9.73      9.29 o 
  -2   7   6      524.69      550.03     19.02 o 
  -1   7   6      507.78      429.29     15.94 o 
   0   7   6      217.45      201.56     11.94 o 
   1   7   6       89.28       85.26      9.30 o 
   2   7   6        1.95        5.08      5.58 o 
   3   7   6      115.46      113.95     10.90 o 
   4   7   6      341.09      301.55     23.85 o 
   5   7   6      633.06      621.59     32.78 o 
   6   7   6      788.09      796.99     39.55 o 
   7   7   6      776.43      688.01     47.55 o 
   8   7   6       73.11      123.44     33.35 o 
   9   7   6       97.76      159.09     38.40 o 
 -10   8   6      158.00      161.61     41.55 o 
  -9   8   6       13.00       73.39     32.81 o 
  -8   8   6      232.33      280.69     30.62 o 
  -7   8   6      393.72      361.96     21.28 o 
  -6   8   6        0.02       -0.77     10.38 o 
  -5   8   6      116.05      122.02     14.09 o 
  -4   8   6      251.88      237.75     16.90 o 
  -3   8   6      122.31      169.46     18.31 o 
  -2   8   6      819.26      776.36     21.74 o 
  -1   8   6      901.05      848.71     21.28 o 
   0   8   6     2015.37     1995.83     31.25 o 
   1   8   6     1460.19     1517.33     25.05 o 
   2   8   6      836.68      865.19     19.63 o 
   3   8   6       76.52      110.94     31.83 o 
   4   8   6      145.02      169.23     22.05 o 
   5   8   6       71.77      127.44     22.30 o 
   6   8   6     2181.19     2118.85     62.75 o 
   7   8   6      132.10      141.06     28.86 o 
   8   8   6        8.73      -19.21     46.97 o 
   9   8   6        0.43      -21.74     29.90 o 
 -10   9   6        7.06       43.35     40.35 o 
  -9   9   6        0.64       32.82     23.41 o 
  -8   9   6      164.93      136.88     23.82 o 
  -7   9   6       23.42       33.35     14.48 o 
  -6   9   6      169.69      174.91     28.61 o 
  -5   9   6       74.44       88.37     14.78 o 
  -4   9   6      382.76      425.34     20.89 o 
  -3   9   6       44.47       61.24     12.42 o 
  -2   9   6      985.30     1106.75     26.17 o 
  -1   9   6      597.30      622.01     19.92 o 
   0   9   6        1.70        8.92      8.85 o 
   1   9   6       46.13       57.45     12.85 o 
   2   9   6       12.42       27.63      8.39 o 
   3   9   6      317.14      384.60     30.35 o 
   4   9   6       15.49       15.81     17.41 o 
   5   9   6      631.42      781.52     39.54 o 
   6   9   6      308.66      342.63     32.59 o 
   7   9   6      534.80      555.30     40.08 o 
   8   9   6        4.54       31.99     35.54 o 
   9   9   6        6.09       34.74     31.45 o 
  -9  10   6        1.16        4.73     21.76 o 
  -8  10   6      123.42      117.65     23.71 o 
  -7  10   6      830.12      863.33     31.44 o 
  -6  10   6        9.41       17.20     13.31 o 
  -5  10   6      414.68      417.25     21.60 o 
  -4  10   6       34.06       53.14     13.71 o 
  -3  10   6      120.64      128.97     16.60 o 
  -2  10   6      245.35      203.32     15.34 o 
  -1  10   6      300.92      289.08     16.41 o 
   0  10   6        4.48       12.82      8.46 o 
   1  10   6      477.16      425.92     20.13 o 
   2  10   6       32.46       24.45     16.64 o 
   3  10   6      217.39      234.19     31.35 o 
   4  10   6       86.44       99.98     21.52 o 
   5  10   6      751.07      741.28     38.38 o 
   6  10   6      242.30      224.16     29.20 o 
   7  10   6      169.34      191.90     31.13 o 
   8  10   6        0.45       20.80     24.49 o 
  -9  11   6       61.18       89.06     32.28 o 
  -8  11   6      177.20      219.55     28.12 o 
  -7  11   6       37.62       38.93     17.26 o 
  -6  11   6       85.94       97.06     17.87 o 
  -5  11   6      158.63      179.09     18.26 o 
  -4  11   6       48.24       47.34     13.91 o 
  -3  11   6     1330.79     1300.47     35.45 o 
  -2  11   6       86.44      128.14     16.30 o 
  -1  11   6      344.72      325.60     18.00 o 
   0  11   6      100.32       96.20     12.03 o 
   1  11   6     1133.88     1133.57     23.58 o 
   2  11   6       27.60       41.16     17.64 o 
   3  11   6      368.87      273.72     26.57 o 
   4  11   6      104.01      119.97     23.76 o 
   5  11   6      424.10      409.99     33.21 o 
   6  11   6      226.60      261.10     32.48 o 
   7  11   6        0.98       -6.90     21.57 o 
   8  11   6       35.31       52.75     29.75 o 
  -9  12   6       15.41       13.68     25.03 o 
  -8  12   6       12.98       11.43     19.58 o 
  -7  12   6      977.78      983.24     36.26 o 
  -6  12   6      313.53      282.85     22.95 o 
  -5  12   6        4.30       27.79     14.90 o 
  -4  12   6      185.48      177.20     19.02 o 
  -3  12   6      159.19      139.17     15.89 o 
  -2  12   6      123.80      156.52     16.74 o 
  -1  12   6      397.73      369.25     19.05 o 
   0  12   6      287.86      274.03     16.45 o 
   1  12   6      269.74      241.95     24.84 o 
   2  12   6      639.66      604.09     38.00 o 
   3  12   6      487.48      355.06     29.45 o 
   4  12   6       23.07       22.44     20.07 o 
   5  12   6      610.51      595.11     58.47 o 
   6  12   6       60.47       70.10     26.13 o 
   7  12   6      266.08      257.92     36.57 o 
   8  12   6      121.19      156.97     36.56 o 
  -9  13   6       75.71      129.26     49.13 o 
  -8  13   6        4.73       15.22     20.83 o 
  -7  13   6      376.54      338.84     27.13 o 
  -6  13   6      164.89      220.87     25.38 o 
  -5  13   6       46.73       68.33     17.08 o 
  -4  13   6       12.55       23.98     17.14 o 
  -3  13   6       12.44       33.93     14.06 o 
  -2  13   6     1595.68     1674.35     76.51 o 
  -1  13   6       62.47       81.54     14.73 o 
   0  13   6        0.92       41.69     14.76 o 
   1  13   6       29.96       63.56     17.79 o 
   2  13   6       14.06       -2.42     16.14 o 
   3  13   6      282.75      265.43     28.72 o 
   4  13   6      112.43      154.73     40.59 o 
   5  13   6       15.17       28.32     22.56 o 
   6  13   6        4.52       13.44     25.65 o 
   7  13   6       80.74      135.88     60.31 o 
  -8  14   6       49.97      112.15     27.33 o 
  -7  14   6      123.99       80.35     23.41 o 
  -6  14   6       22.43       56.81     26.94 o 
  -5  14   6       55.88       65.21     18.01 o 
  -4  14   6       85.18       78.77     17.36 o 
  -3  14   6       33.12       68.29     16.87 o 
  -2  14   6       10.64        6.21     17.08 o 
  -1  14   6      921.09      948.48     29.49 o 
   0  14   6      135.35       98.85     15.55 o 
   1  14   6        8.48       24.19     14.70 o 
   2  14   6      650.22      662.17     45.63 o 
   3  14   6      514.79      449.78     33.96 o 
   4  14   6      110.51      116.12     26.57 o 
   5  14   6       32.32       48.97     25.43 o 
   6  14   6       58.27       26.80     29.37 o 
   7  14   6        0.37        8.22     27.61 o 
  -8  15   6        6.07       -5.39     26.94 o 
  -7  15   6        2.28       15.18     18.67 o 
  -6  15   6      442.09      392.93     27.45 o 
  -5  15   6      218.72      238.82     23.09 o 
  -4  15   6       98.58      139.67     20.51 o 
  -3  15   6       17.78       55.15     17.14 o 
  -2  15   6      339.65      327.83     24.76 o 
  -1  15   6       47.50       29.69     20.99 o 
   0  15   6      352.68      396.96     30.69 o 
   1  15   6        2.37       51.44     36.48 o 
   2  15   6        3.26       45.79     22.17 o 
   3  15   6       66.22       76.63     24.84 o 
   4  15   6        2.66      -30.20     25.94 o 
   5  15   6      625.01      663.11     44.64 o 
   6  15   6        5.03       21.98     24.68 o 
   7  15   6       13.20      136.41     33.43 o 
  -7  16   6       46.71       44.79     24.50 o 
  -6  16   6       21.86       27.85     18.02 o 
  -5  16   6        0.58       41.84     18.44 o 
  -4  16   6      138.69      160.64     21.04 o 
  -3  16   6      213.27      263.79     24.90 o 
  -2  16   6      165.80      179.08     27.07 o 
  -1  16   6        0.36       -4.76     15.36 o 
   0  16   6      107.35      137.91     25.56 o 
   1  16   6       23.35       41.24     23.55 o 
   2  16   6       19.43       45.22     37.17 o 
   3  16   6       15.44       56.52     29.39 o 
   4  16   6       64.22       53.16     25.54 o 
   5  16   6       17.35       74.62     33.71 o 
   6  16   6      168.95      309.98     37.88 o 
  -7  17   6       40.90       29.89     25.92 o 
  -6  17   6       21.98       56.55     20.85 o 
  -5  17   6        8.05        2.90     15.72 o 
  -4  17   6      338.83      336.62     47.88 o 
  -3  17   6      179.41      242.73     26.20 o 
  -2  17   6       50.94       83.14     20.32 o 
  -1  17   6       85.51       87.32     22.23 o 
   0  17   6       28.67        3.27     15.82 o 
   1  17   6      131.53      107.72     31.41 o 
   2  17   6      154.63      117.84     27.74 o 
   3  17   6       96.22       82.49     27.46 o 
   4  17   6       11.91       13.24     22.21 o 
   5  17   6      119.25       69.84     33.88 o 
   6  17   6       75.83      151.44     35.62 o 
  -6  18   6        9.06       76.58     25.84 o 
  -5  18   6       43.70       37.68     21.44 o 
  -4  18   6       15.36       42.81     19.10 o 
  -3  18   6      107.66      145.25     33.76 o 
  -2  18   6       37.72       19.65     20.62 o 
  -1  18   6      231.73      198.26     26.37 o 
   0  18   6       56.76       79.87     26.44 o 
   1  18   6       13.65       13.55     26.00 o 
   2  18   6       32.52       55.63     25.47 o 
   3  18   6       68.61       37.29     26.06 o 
   4  18   6        0.95       46.43     32.21 o 
   5  18   6       65.17       32.67     28.46 o 
  -5  19   6       71.29      111.44     46.97 o 
  -4  19   6       30.27        3.44     20.42 o 
  -3  19   6       92.21      118.69     39.23 o 
  -2  19   6        0.00       34.97     22.24 o 
  -1  19   6        2.47       28.02     20.53 o 
   0  19   6        0.09       35.63     28.46 o 
   1  19   6       26.95       79.43     30.82 o 
   2  19   6        8.50       73.17     37.05 o 
   3  19   6       73.14      116.74     31.59 o 
   4  19   6       35.97       28.09     27.28 o 
  -4  20   6      174.39      160.97     28.87 o 
  -3  20   6       95.06      140.73     29.98 o 
  -2  20   6       84.76       46.28     23.84 o 
  -1  20   6       60.17       72.79     28.11 o 
   0  20   6        4.31       12.36     22.65 o 
   1  20   6        3.62      -18.80     25.38 o 
   2  20   6        9.71      -10.56     24.21 o 
   3  20   6        7.31       31.45     52.93 o 
  -2  21   6       19.98        8.32     21.69 o 
  -1  21   6        0.79       -9.55     24.22 o 
   0  21   6        0.47        3.12     21.32 o 
   1  21   6        7.40       46.51     30.18 o 
 -10   1   7       41.91       66.18     28.50 o 
  -9   1   7      132.03      132.79     29.22 o 
  -8   1   7       56.27       62.67     23.05 o 
  -7   1   7      239.82      248.11     27.99 o 
  -6   1   7       34.26       68.83     24.89 o 
  -5   1   7       56.66       50.69     17.15 o 
  -4   1   7      912.68      888.99     32.20 o 
  -3   1   7      249.89      217.02     18.66 o 
  -2   1   7      179.80      233.11      9.64 o 
  -1   1   7      100.51      107.34      8.99 o 
   0   1   7      354.87      343.80     14.17 o 
   1   1   7      305.67      319.64     14.59 o 
   2   1   7     1357.78     1357.90     26.44 o 
   3   1   7      964.58     1077.90     27.47 o 
   4   1   7        5.21       11.37     15.53 o 
   5   1   7      310.87      287.62     18.45 o 
   6   1   7       55.50      108.51     16.06 o 
   7   1   7        0.96        8.67     14.90 o 
   8   1   7       55.03       79.31     26.73 o 
   9   1   7      171.79      118.91     40.80 o 
 -10   2   7        4.12        3.18     21.44 o 
  -9   2   7       10.92       74.77     31.99 o 
  -8   2   7      712.36      707.86     40.89 o 
  -7   2   7        2.06       23.79     22.05 o 
  -6   2   7      487.50      469.16     34.25 o 
  -5   2   7        0.43        8.87     14.06 o 
  -4   2   7      269.78      236.85     20.55 o 
  -3   2   7       48.28       57.98      9.53 o 
  -2   2   7        1.84        6.92      6.45 o 
  -1   2   7      392.43      395.38     13.50 o 
   0   2   7        0.03       11.43      7.82 o 
   1   2   7      175.39      247.72     14.90 o 
   2   2   7      340.67      285.29     14.93 o 
   3   2   7      655.84      738.02     25.47 o 
   4   2   7      774.55      842.18     24.15 o 
   5   2   7       39.46       81.13     13.93 o 
   6   2   7      178.60      182.55     19.62 o 
   7   2   7        0.73       10.18     16.99 o 
   8   2   7      252.96      277.66     55.44 o 
   9   2   7       35.87       -0.72     19.46 o 
 -10   3   7       19.41       32.45     27.82 o 
  -9   3   7       27.49       85.54     32.10 o 
  -8   3   7      744.64      714.14     40.95 o 
  -7   3   7       22.74       34.43     20.02 o 
  -6   3   7      291.33      311.83     27.54 o 
  -5   3   7      140.50      130.11     20.79 o 
  -4   3   7      426.34      483.40     25.71 o 
  -3   3   7      178.70      159.27      9.50 o 
  -2   3   7      217.23      143.52     13.48 o 
  -1   3   7     6155.29     6268.64     57.74 o 
   0   3   7     3316.81     3161.53     39.38 o 
   1   3   7      366.86      326.27     14.32 o 
   2   3   7       14.94       27.63      9.14 o 
   3   3   7      142.34      167.66     19.54 o 
   4   3   7        0.46       28.56     14.17 o 
   5   3   7      299.15      315.21     18.36 o 
   6   3   7      265.90      225.41     20.45 o 
   7   3   7      258.59      205.11     26.45 o 
   8   3   7      264.07      264.58     31.88 o 
   9   3   7       15.89       16.65     34.75 o 
 -10   4   7       86.21       98.21     31.18 o 
  -9   4   7       33.20       30.88     25.02 o 
  -8   4   7      130.27      189.28     29.48 o 
  -7   4   7     2816.88     2767.38     70.95 o 
  -6   4   7       62.28       57.71     23.89 o 
  -5   4   7      522.28      546.03     29.62 o 
  -4   4   7     1099.78     1075.01     22.12 o 
  -3   4   7       96.33      111.78      8.77 o 
  -2   4   7       40.31       33.10     10.67 o 
  -1   4   7      295.91      277.53     13.31 o 
   0   4   7     1487.72     1383.72     25.82 o 
   1   4   7        7.96        8.95     10.83 o 
   2   4   7      259.05      272.49     15.81 o 
   3   4   7      180.57      179.77     13.19 o 
   4   4   7        0.15       20.93     10.16 o 
   5   4   7      109.94      127.79     15.12 o 
   6   4   7      277.50      236.03     23.77 o 
   7   4   7      182.78      232.26     26.30 o 
   8   4   7       15.93       51.99     86.96 o 
   9   4   7       36.53       14.62     33.83 o 
 -10   5   7       23.09       73.53     50.28 o 
  -9   5   7      108.05      160.13     29.53 o 
  -8   5   7        3.12       12.74     19.72 o 
  -7   5   7       89.24       99.84     23.56 o 
  -6   5   7      171.91      157.26     22.97 o 
  -5   5   7       16.75       30.58     21.20 o 
  -4   5   7       51.15       56.14     12.56 o 
  -3   5   7      865.99      714.41     17.44 o 
  -2   5   7      299.59      314.06     13.99 o 
  -1   5   7      148.66      163.72     11.91 o 
   0   5   7      122.01      100.68     10.84 o 
   1   5   7        1.75       15.66     11.40 o 
   2   5   7       36.99       37.50      9.07 o 
   3   5   7       16.85        9.83      9.46 o 
   4   5   7        6.53       38.66     14.99 o 
   5   5   7       99.51      109.84     16.90 o 
   6   5   7        1.89       18.78     23.15 o 
   7   5   7       36.94       29.30     30.53 o 
   8   5   7       28.13       71.85     38.16 o 
   9   5   7       19.74       95.07     39.20 o 
 -10   6   7      277.85      277.54     43.65 o 
  -9   6   7      380.89      429.53     38.33 o 
  -8   6   7      372.68      409.77     35.51 o 
  -7   6   7       57.16      109.38     24.18 o 
  -6   6   7       55.49       40.57     13.65 o 
  -5   6   7        0.04       75.11     30.80 o 
  -4   6   7     1065.41     1063.39     23.55 o 
  -3   6   7      758.34      777.25     20.06 o 
  -2   6   7      427.42      395.36     16.38 o 
  -1   6   7      147.91      167.56     17.09 o 
   0   6   7       50.47       50.39      9.73 o 
   1   6   7      119.29      148.89     12.55 o 
   2   6   7      236.81      259.12     14.08 o 
   3   6   7       42.09       47.69      8.57 o 
   4   6   7      818.18      885.53     27.27 o 
   5   6   7        9.59       27.89     26.36 o 
   6   6   7      628.92      608.30     41.40 o 
   7   6   7       32.84       22.34     24.25 o 
   8   6   7       85.71      110.49     31.80 o 
   9   6   7        0.63       84.89     60.85 o 
 -10   7   7        0.14        2.26     22.87 o 
  -9   7   7        0.71       -0.48     19.19 o 
  -8   7   7        1.33       13.78     23.68 o 
  -7   7   7      304.00      300.45     38.56 o 
  -6   7   7      157.06      179.21     19.21 o 
  -5   7   7        2.14        5.22     10.30 o 
  -4   7   7      413.52      467.27     18.25 o 
  -3   7   7        0.94        0.61      8.21 o 
  -2   7   7      407.99      404.99     17.31 o 
  -1   7   7      408.15      434.47     17.83 o 
   0   7   7       96.25       97.32     11.57 o 
   1   7   7      271.16      254.46     15.59 o 
   2   7   7      691.24      638.87     21.10 o 
   3   7   7      274.64      286.32     16.89 o 
   4   7   7      326.06      272.85     27.73 o 
   5   7   7       47.27      107.52     23.82 o 
   6   7   7      481.44      458.59     39.47 o 
   7   7   7       57.19       44.99     28.77 o 
   8   7   7       28.78       45.28     34.21 o 
   9   7   7       42.29       19.64     32.72 o 
 -10   8   7        2.75       64.92     30.60 o 
  -9   8   7       14.15       27.18     33.94 o 
  -8   8   7      339.21      312.66     34.33 o 
  -7   8   7       46.51       88.73     22.96 o 
  -6   8   7        1.62        6.20      8.07 o 
  -5   8   7      228.76      251.96     17.07 o 
  -4   8   7      442.32      447.57     19.00 o 
  -3   8   7      755.50      797.62     22.96 o 
  -2   8   7       15.65       10.09     11.49 o 
  -1   8   7      549.78      537.46     25.09 o 
   0   8   7       33.69       10.20      8.80 o 
   1   8   7      297.26      303.05     14.78 o 
   2   8   7     2096.40     2157.22     31.36 o 
   3   8   7       12.43       24.29     16.56 o 
   4   8   7      202.79      145.77     23.32 o 
   5   8   7      118.27      121.95     24.22 o 
   6   8   7      845.85      769.05     59.94 o 
   7   8   7       26.40       32.85     30.36 o 
   8   8   7       66.96       50.49     33.57 o 
 -10   9   7        4.73       -2.44     25.36 o 
  -9   9   7        0.00       22.00     36.65 o 
  -8   9   7      310.30      317.27     36.19 o 
  -7   9   7       27.49       33.21     17.02 o 
  -6   9   7       38.07       90.03     20.54 o 
  -5   9   7      244.47      285.58     27.80 o 
  -4   9   7       58.39       83.15     13.25 o 
  -3   9   7        5.36       38.82     22.82 o 
  -2   9   7       25.32       13.78     10.64 o 
  -1   9   7      270.78      310.17     16.82 o 
   0   9   7        0.00       23.42      9.95 o 
   1   9   7      200.03      212.03     20.30 o 
   2   9   7      451.45      471.81     18.78 o 
   3   9   7       81.83      134.16     21.48 o 
   4   9   7       10.53       42.19     22.16 o 
   5   9   7      101.01      145.23     25.06 o 
   6   9   7      245.50      299.87     41.95 o 
   7   9   7       54.06      129.66     29.98 o 
   8   9   7        3.36       35.56     43.82 o 
  -9  10   7        0.42       73.79     35.69 o 
  -8  10   7       18.08      -12.47     21.66 o 
  -7  10   7      145.69      136.85     22.88 o 
  -6  10   7        0.18       18.38     12.78 o 
  -5  10   7      389.73      460.26     22.97 o 
  -4  10   7        0.23        1.57      9.90 o 
  -3  10   7      535.08      546.29     22.43 o 
  -2  10   7      186.39      186.44     16.46 o 
  -1  10   7       85.07       77.76     12.82 o 
   0  10   7       20.03       24.92     12.83 o 
   1  10   7        5.87       23.79     12.52 o 
   2  10   7        3.36       55.32     19.61 o 
   3  10   7       33.08       29.58     28.73 o 
   4  10   7      798.21      633.04     37.04 o 
   5  10   7        0.00       31.30     21.41 o 
   6  10   7       49.45      117.39     26.93 o 
   7  10   7       30.88       26.38     24.35 o 
   8  10   7      160.20      182.85     41.16 o 
  -9  11   7       30.47       15.56     29.78 o 
  -8  11   7      304.70      371.64     46.03 o 
  -7  11   7      419.83      411.24     33.88 o 
  -6  11   7       63.03       82.41     18.20 o 
  -5  11   7       77.09       77.54     16.19 o 
  -4  11   7      260.62      248.28     19.57 o 
  -3  11   7      100.35       94.68     16.42 o 
  -2  11   7      779.47      763.11     27.17 o 
  -1  11   7       71.03      105.41     16.28 o 
   0  11   7       21.16       22.77     10.86 o 
   1  11   7       98.93       79.64     14.54 o 
   2  11   7       49.59       23.15     18.06 o 
   3  11   7      239.85      243.46     27.03 o 
   4  11   7        0.01      -14.96     19.14 o 
   5  11   7       75.22      106.11     25.43 o 
   6  11   7      191.97      160.70     29.47 o 
   7  11   7       22.41       39.26     26.77 o 
   8  11   7        4.08       41.97     33.33 o 
  -9  12   7       23.66       88.32     36.76 o 
  -8  12   7       12.57       38.43     31.84 o 
  -7  12   7      426.91      411.75     33.86 o 
  -6  12   7       29.39       16.71     17.84 o 
  -5  12   7      131.38      100.23     19.94 o 
  -4  12   7        2.73        2.13     10.89 o 
  -3  12   7      244.30      280.54     20.74 o 
  -2  12   7      335.20      325.92     22.14 o 
  -1  12   7      292.79      264.03     22.06 o 
   0  12   7       68.82       67.85     17.11 o 
   1  12   7      292.43      309.46     23.16 o 
   2  12   7       45.28       94.26     23.07 o 
   3  12   7      299.27      244.76     28.27 o 
   4  12   7     1096.82     1130.08     48.30 o 
   5  12   7        1.52       -5.09     19.92 o 
   6  12   7       35.21       10.97     24.26 o 
   7  12   7      117.75      147.86     32.82 o 
  -8  13   7      238.87      321.21     41.39 o 
  -7  13   7        0.74       28.92     26.90 o 
  -6  13   7       96.99      129.53     21.33 o 
  -5  13   7      103.42      104.62     21.39 o 
  -4  13   7       80.76       74.05     26.21 o 
  -3  13   7      166.95      160.44     19.29 o 
  -2  13   7      606.43      630.52     27.27 o 
  -1  13   7        2.74       14.45     12.75 o 
   0  13   7       35.48       32.27     15.13 o 
   1  13   7       57.48      134.07     25.23 o 
   2  13   7      424.21      443.25     32.08 o 
   3  13   7       52.20      101.75     23.85 o 
   4  13   7      137.43      157.93     39.44 o 
   5  13   7        0.77      -17.27     27.68 o 
   6  13   7       52.51      126.85     29.74 o 
   7  13   7       26.34       56.37     28.74 o 
  -8  14   7       10.19       22.93     27.69 o 
  -7  14   7       38.03       26.03     22.36 o 
  -6  14   7      140.64      143.41     21.96 o 
  -5  14   7       72.23       82.35     19.67 o 
  -4  14   7       41.82       75.72     19.71 o 
  -3  14   7      186.84      161.61     18.96 o 
  -2  14   7      905.45      942.86     31.65 o 
  -1  14   7       17.37       19.38     13.17 o 
   0  14   7        5.39       27.84     16.40 o 
   1  14   7      660.86      733.49     45.58 o 
   2  14   7        0.23       18.44     21.82 o 
   3  14   7      718.50      648.29     40.58 o 
   4  14   7      561.36      603.46     55.98 o 
   5  14   7      103.38      193.75     32.12 o 
   6  14   7       28.58      108.73     31.82 o 
   7  14   7       15.74       37.98     28.80 o 
  -7  15   7      174.31      167.80     28.55 o 
  -6  15   7       80.04      109.41     21.44 o 
  -5  15   7      302.77      301.29     36.98 o 
  -4  15   7      117.95      127.43     22.31 o 
  -3  15   7      343.71      385.08     25.07 o 
  -2  15   7       45.29       99.73     21.72 o 
  -1  15   7     1537.15     1455.63     37.38 o 
   0  15   7       87.07      270.86     95.20 o 
   1  15   7      210.96      237.14     30.39 o 
   2  15   7       73.24      105.51     27.67 o 
   3  15   7      273.03      294.35     32.66 o 
   4  15   7       12.01      132.54     31.90 o 
   5  15   7      217.43      197.01     33.16 o 
   6  15   7      117.51       81.03     30.77 o 
  -7  16   7       76.65      156.52     34.93 o 
  -6  16   7        1.83       16.05     20.09 o 
  -5  16   7       33.22       61.57     19.49 o 
  -4  16   7        4.61       56.71     31.74 o 
  -3  16   7       25.51       60.55     18.92 o 
  -2  16   7      350.37      391.79     25.79 o 
  -1  16   7      250.36      315.97     31.76 o 
   0  16   7        0.15       26.51     16.93 o 
   1  16   7      751.59      668.73     55.38 o 
   2  16   7        0.01       43.61     59.14 o 
   3  16   7      112.69      138.08     29.63 o 
   4  16   7        0.61       43.19     35.02 o 
   5  16   7       76.48      102.02     30.11 o 
   6  16   7      132.74      211.86     36.41 o 
  -6  17   7        3.40        5.92     18.06 o 
  -5  17   7       65.31       41.96     21.05 o 
  -4  17   7      134.31      121.33     24.48 o 
  -3  17   7       60.47       78.20     20.43 o 
  -2  17   7      404.69      400.66     31.41 o 
  -1  17   7        5.19      -10.48     21.76 o 
   0  17   7      215.37      219.77     40.53 o 
   1  17   7      215.53      162.80     30.10 o 
   2  17   7       29.44       85.02     28.32 o 
   3  17   7       96.81      213.70     57.86 o 
   4  17   7      171.97      201.63     35.77 o 
   5  17   7       16.47       38.61     36.76 o 
  -5  18   7       21.06       59.89     22.46 o 
  -4  18   7      149.18      207.57     33.96 o 
  -3  18   7        2.68       35.99     21.66 o 
  -2  18   7       10.54       36.49     22.11 o 
  -1  18   7        1.57       15.42     20.15 o 
   0  18   7      225.40      206.58     31.61 o 
   1  18   7      130.69      149.82     30.31 o 
   2  18   7        0.03       -5.24     20.60 o 
   3  18   7       33.68       38.65     32.07 o 
   4  18   7       49.77       85.77     31.80 o 
  -4  19   7       12.94       37.02     38.28 o 
  -3  19   7        1.77       -0.88     22.23 o 
  -2  19   7       23.08       43.81     23.61 o 
  -1  19   7       20.14       36.03     27.21 o 
   0  19   7      218.54      243.51     41.06 o 
   1  19   7       13.40       14.11     28.78 o 
   2  19   7        1.42       -2.29     21.43 o 
   3  19   7        2.69      -10.68     26.40 o 
  -3  20   7       93.01      125.89     29.94 o 
  -2  20   7        0.30       34.75     24.99 o 
  -1  20   7       14.93       52.30     27.81 o 
   0  20   7       61.30       53.90     30.02 o 
   1  20   7        4.97       22.94     28.98 o 
   2  20   7        0.51       28.37     28.52 o 
 -10   0   8        1.43       32.09     38.79 o 
  -9   0   8        3.02       12.47     32.19 o 
  -8   0   8       29.10       52.82     39.20 o 
  -7   0   8      781.16      704.98     55.38 o 
  -6   0   8     4426.96     4271.81    123.06 o 
  -5   0   8     1850.50     1791.04     70.96 o 
  -4   0   8      117.11      169.88     30.91 o 
  -3   0   8      977.36      915.91     46.48 o 
  -2   0   8     9317.57     9614.10    104.21 o 
  -1   0   8    25885.42    25438.93    357.71 o 
   0   0   8     5061.09     5095.16    118.69 o 
   1   0   8      168.65      150.58     17.60 o 
   2   0   8        0.07       24.33     25.08 o 
   3   0   8      224.31      235.22     24.53 o 
   4   0   8     1513.82     1532.03     57.60 o 
   5   0   8      877.64      743.18     51.04 o 
   6   0   8      187.18      183.60     29.76 o 
   7   0   8        1.26       19.16     32.65 o 
   8   0   8        0.77      -36.32     46.27 o 
   9   0   8       97.13       78.75     58.50 o 
 -10   1   8       26.64      106.49     33.42 o 
  -9   1   8      237.03      240.13     34.58 o 
  -8   1   8        8.97       39.48     23.78 o 
  -7   1   8       58.29       83.93     23.53 o 
  -6   1   8       29.56       41.15     23.98 o 
  -5   1   8        0.19       -5.70     17.46 o 
  -4   1   8      629.31      668.55     38.67 o 
  -3   1   8      549.15      539.82     37.65 o 
  -2   1   8      718.92      654.72     16.47 o 
  -1   1   8      289.24      285.19     14.60 o 
   0   1   8     1323.18     1385.48     26.74 o 
   1   1   8       90.26       96.86     18.43 o 
   2   1   8      840.01      888.24     24.25 o 
   3   1   8      301.63      350.41     18.95 o 
   4   1   8        1.19        8.48     12.92 o 
   5   1   8      141.66      184.67     20.71 o 
   6   1   8       33.06       65.31     18.33 o 
   7   1   8        4.48        7.28     14.25 o 
   8   1   8      129.39      158.00     31.16 o 
   9   1   8        4.08       49.24     57.97 o 
 -10   2   8       30.07       53.82     29.91 o 
  -9   2   8        0.05       35.15     25.46 o 
  -8   2   8        4.64        7.65     24.99 o 
  -7   2   8      175.64      231.87     27.97 o 
  -6   2   8      638.88      597.30     34.85 o 
  -5   2   8      456.93      414.15     29.23 o 
  -4   2   8       38.47       47.01     16.96 o 
  -3   2   8       70.79       62.64      9.49 o 
  -2   2   8     1408.45     1469.31     24.27 o 
  -1   2   8     4175.92     4155.38     47.84 o 
   0   2   8     1727.73     1682.82     29.76 o 
   1   2   8      459.42      482.19     18.90 o 
   2   2   8       63.70       86.32     13.96 o 
   3   2   8       85.50       84.35     13.87 o 
   4   2   8     1198.58     1272.67     32.05 o 
   5   2   8      169.55      111.26     18.35 o 
   6   2   8        8.66       39.64     20.31 o 
   7   2   8      250.80      289.17     51.11 o 
   8   2   8       92.99      116.72     29.17 o 
   9   2   8      152.98      166.58     59.37 o 
 -10   3   8       68.61      116.89     32.95 o 
  -9   3   8      169.05      209.90     34.61 o 
  -8   3   8      727.07      770.83     44.06 o 
  -7   3   8      323.14      272.94     29.82 o 
  -6   3   8       13.07       20.29     26.93 o 
  -5   3   8       39.13       78.59     20.62 o 
  -4   3   8      949.48     1048.40     38.17 o 
  -3   3   8      387.41      342.48     11.37 o 
  -2   3   8      263.69      267.10     13.22 o 
  -1   3   8     2149.46     2268.23     57.68 o 
   0   3   8      949.21      778.92     21.65 o 
   1   3   8      509.97      558.13     19.29 o 
   2   3   8      195.63      234.51     15.24 o 
   3   3   8     1405.83     1439.66     36.06 o 
   4   3   8       41.22       85.86     18.95 o 
   5   3   8       67.17       79.53     15.21 o 
   6   3   8        0.71        2.20     15.13 o 
   7   3   8      557.82      499.16     37.45 o 
   8   3   8      427.37      461.04     52.44 o 
   9   3   8       17.59        6.11     44.88 o 
 -10   4   8        7.00       13.60     26.51 o 
  -9   4   8       17.62       40.47     35.69 o 
  -8   4   8        1.48      -17.85     25.29 o 
  -7   4   8      383.19      439.81     34.46 o 
  -6   4   8     1338.08     1354.09     72.59 o 
  -5   4   8      144.95      168.45     25.64 o 
  -4   4   8        0.45       -0.49      7.54 o 
  -3   4   8     1003.37     1015.73     25.09 o 
  -2   4   8      851.43      761.47     20.01 o 
  -1   4   8     1458.36     1467.76     28.24 o 
   0   4   8     2239.34     2310.78     40.20 o 
   1   4   8      582.51      576.98     27.66 o 
   2   4   8        0.48       -3.93      8.87 o 
   3   4   8      365.02      374.49     18.03 o 
   4   4   8       53.33       42.22     12.99 o 
   5   4   8      165.83      171.49     21.03 o 
   6   4   8       12.29       47.26     21.28 o 
   7   4   8        5.17        9.04     20.10 o 
   8   4   8        0.01        8.21     44.53 o 
   9   4   8      132.48      206.58     45.79 o 
 -10   5   8       22.71       55.47     30.51 o 
  -9   5   8        5.09       10.79     24.34 o 
  -8   5   8      573.17      601.67     43.23 o 
  -7   5   8      315.69      301.95     31.22 o 
  -6   5   8       42.72       78.13     23.82 o 
  -5   5   8       54.46       53.63     19.73 o 
  -4   5   8     1925.31     1766.65     84.52 o 
  -3   5   8        1.53       15.11     12.32 o 
  -2   5   8      525.88      481.85     22.76 o 
  -1   5   8      404.44      386.78     16.41 o 
   0   5   8      129.99      164.29     13.97 o 
   1   5   8      273.26      273.39     15.55 o 
   2   5   8     1212.58     1223.27     27.59 o 
   3   5   8        7.27       38.38     13.39 o 
   4   5   8       27.70       47.72     11.48 o 
   5   5   8      277.89      296.07     30.27 o 
   6   5   8       80.16       83.58     20.16 o 
   7   5   8       37.45       43.81     33.05 o 
   8   5   8       73.11       59.55     40.34 o 
 -10   6   8       26.18       10.11     28.23 o 
  -9   6   8        6.15       -5.74     23.44 o 
  -8   6   8       29.87       26.58     22.97 o 
  -7   6   8       50.63       82.77     24.76 o 
  -6   6   8        4.71       22.67     22.45 o 
  -5   6   8       68.02       77.25     13.37 o 
  -4   6   8        4.17       79.65     21.32 o 
  -3   6   8      356.70      382.80     25.97 o 
  -2   6   8      588.13      563.86     19.61 o 
  -1   6   8       51.19       66.19     12.26 o 
   0   6   8      388.49      360.97     23.05 o 
   1   6   8       38.02       50.60     14.11 o 
   2   6   8      223.09      228.41     16.70 o 
   3   6   8      860.83      915.81     29.76 o 
   4   6   8      438.77      416.87     23.42 o 
   5   6   8      761.31      776.03     44.53 o 
   6   6   8     1494.96     1497.35     65.80 o 
   7   6   8        0.40       10.93     27.54 o 
   8   6   8       55.32       83.10     51.69 o 
 -10   7   8       32.07       49.64     31.09 o 
  -9   7   8       87.89       93.29     31.20 o 
  -8   7   8      525.29      477.00     39.02 o 
  -7   7   8        9.09       34.30     22.33 o 
  -6   7   8       14.56       22.67     22.02 o 
  -5   7   8       80.20       88.07     23.81 o 
  -4   7   8      304.77      283.39     15.48 o 
  -3   7   8      355.69      321.96     17.37 o 
  -2   7   8      577.87      588.99     21.26 o 
  -1   7   8       35.70       32.74     11.75 o 
   0   7   8       90.25       68.26     12.05 o 
   1   7   8       19.84       58.77     12.70 o 
   2   7   8        7.76       22.08     10.80 o 
   3   7   8       60.08       94.47     14.88 o 
   4   7   8      804.10      779.95     38.24 o 
   5   7   8        5.22      115.36     34.57 o 
   6   7   8      224.03      245.22     30.67 o 
   7   7   8       19.59       31.22     34.30 o 
   8   7   8       10.31       18.02     35.86 o 
  -9   8   8       17.97       68.64     45.92 o 
  -8   8   8       16.03       36.69     31.90 o 
  -7   8   8      324.05      332.83     32.89 o 
  -6   8   8       57.92       87.99     24.03 o 
  -5   8   8       61.23       77.35     12.60 o 
  -4   8   8        0.72       -1.51      8.13 o 
  -3   8   8      130.44      101.74     14.23 o 
  -2   8   8      116.21      101.05     14.22 o 
  -1   8   8      137.96      155.29     14.98 o 
   0   8   8      301.58      321.89     24.36 o 
   1   8   8      487.02      483.87     18.63 o 
   2   8   8       75.38       66.74     10.91 o 
   3   8   8        6.85       35.55     22.48 o 
   4   8   8      180.49      224.84     26.24 o 
   5   8   8      492.61      559.98     37.63 o 
   6   8   8      422.17      428.68    135.85 o 
   7   8   8       15.80       20.74     32.96 o 
   8   8   8       62.86      150.00     40.07 o 
  -9   9   8       50.12       68.03     31.40 o 
  -8   9   8        7.86      -25.91     28.02 o 
  -7   9   8       49.62       55.59     25.84 o 
  -6   9   8       14.49       30.79     22.10 o 
  -5   9   8        0.02       16.28     11.53 o 
  -4   9   8       65.14       59.10     13.58 o 
  -3   9   8       22.90        7.32     10.88 o 
  -2   9   8       17.34       50.03     17.37 o 
  -1   9   8      463.83      476.26     21.70 o 
   0   9   8        2.43       12.34     11.39 o 
   1   9   8      480.48      446.44     18.94 o 
   2   9   8      359.51      349.33     25.94 o 
   3   9   8      231.36      224.08     26.88 o 
   4   9   8      728.81      703.48     38.13 o 
   5   9   8      232.65      264.80     31.66 o 
   6   9   8       36.51       38.45     24.35 o 
   7   9   8      148.14      167.76     37.73 o 
   8   9   8       15.66       34.29     28.60 o 
  -9  10   8       17.96       19.53     26.12 o 
  -8  10   8        6.29        4.89     22.72 o 
  -7  10   8      160.77      229.07     44.70 o 
  -6  10   8      148.75      133.71     20.50 o 
  -5  10   8      201.69      212.83     18.43 o 
  -4  10   8       14.03       37.16     14.20 o 
  -3  10   8      462.16      462.79     22.79 o 
  -2  10   8        1.96       41.32     15.36 o 
  -1  10   8       73.26      115.38     15.76 o 
   0  10   8      116.92      131.56     14.57 o 
   1  10   8      123.64      138.91     13.56 o 
   2  10   8        1.08       61.03     21.40 o 
   3  10   8       20.78       13.14     19.22 o 
   4  10   8       20.93       10.32     28.03 o 
   5  10   8       20.23       -1.44     20.48 o 
   6  10   8      160.32      156.84     31.44 o 
   7  10   8       52.14       20.65     24.96 o 
  -9  11   8        0.17       66.02     44.31 o 
  -8  11   8        9.29       -6.07     24.00 o 
  -7  11   8      575.62      483.82     40.46 o 
  -6  11   8      105.49       90.93     20.64 o 
  -5  11   8      114.98       98.92     17.32 o 
  -4  11   8      526.24      540.45     28.02 o 
  -3  11   8       93.79      102.43     16.13 o 
  -2  11   8      891.80      889.34     42.92 o 
  -1  11   8       16.30       40.85     15.00 o 
   0  11   8       67.80       88.04     14.13 o 
   1  11   8      169.00      188.89     29.22 o 
   2  11   8       49.39      310.99    116.64 o 
   3  11   8      185.22      143.21     26.23 o 
   4  11   8       75.29       53.91     23.19 o 
   5  11   8      245.43      177.98     30.87 o 
   6  11   8      235.33      217.94     34.21 o 
   7  11   8       92.08       86.13     44.93 o 
  -8  12   8        0.21       36.20     31.68 o 
  -7  12   8      429.08      413.22     39.55 o 
  -6  12   8       39.47       42.96     20.22 o 
  -5  12   8      747.39      729.68     29.63 o 
  -4  12   8       31.80       36.74     15.43 o 
  -3  12   8        2.24       52.18     21.74 o 
  -2  12   8      109.18      112.18     19.26 o 
  -1  12   8       12.09       30.39     18.86 o 
   0  12   8       96.46       98.08     20.59 o 
   1  12   8      270.86      251.94     20.41 o 
   2  12   8      286.20      264.89     28.60 o 
   3  12   8       17.67       50.82     24.02 o 
   4  12   8       57.91      100.40     26.22 o 
   5  12   8      117.96      118.35     28.29 o 
   6  12   8        0.46        0.01     20.14 o 
   7  12   8        4.63       78.17     57.98 o 
  -8  13   8       15.69        3.45     21.71 o 
  -7  13   8      217.23      240.38     35.74 o 
  -6  13   8      152.13      168.96     25.72 o 
  -5  13   8       33.79       35.44     17.10 o 
  -4  13   8        0.01       32.75     16.85 o 
  -3  13   8      273.77      283.25     24.87 o 
  -2  13   8      272.33      287.85     21.33 o 
  -1  13   8     1481.57     1494.31     37.11 o 
   0  13   8       67.34      113.78     37.66 o 
   1  13   8       72.33       68.91     23.01 o 
   2  13   8       87.99      147.14     27.60 o 
   3  13   8      260.28      231.11     30.10 o 
   4  13   8       51.98       77.76     26.58 o 
   5  13   8        5.93       23.20     23.83 o 
   6  13   8        7.61        5.01     23.36 o 
  -7  14   8      221.09      146.81     32.07 o 
  -6  14   8      201.61      239.24     28.10 o 
  -5  14   8       37.40       23.66     17.66 o 
  -4  14   8       17.67       54.45     19.24 o 
  -3  14   8      274.52      255.15     24.63 o 
  -2  14   8      181.03      147.34     21.64 o 
  -1  14   8        0.54       20.99     19.90 o 
   0  14   8      528.41      512.40     28.40 o 
   1  14   8      284.72      296.83     32.34 o 
   2  14   8        3.84       23.20     24.26 o 
   3  14   8       54.45       42.56     28.93 o 
   4  14   8        1.02       14.02     22.28 o 
   5  14   8      121.88       86.10     29.72 o 
   6  14   8       57.31        5.12     23.62 o 
  -7  15   8       15.90       13.73     30.97 o 
  -6  15   8       11.56       -0.35     23.01 o 
  -5  15   8       90.83       87.70     22.93 o 
  -4  15   8       51.31       83.07     21.27 o 
  -3  15   8       20.69       25.57     18.90 o 
  -2  15   8      575.97      567.26     31.56 o 
  -1  15   8      481.28      467.51     25.23 o 
   0  15   8      496.92      471.64     29.42 o 
   1  15   8       19.76       18.32     28.71 o 
   2  15   8      173.67      175.79     29.81 o 
   3  15   8        3.09      -11.79     22.01 o 
   4  15   8       33.27       36.05     30.72 o 
   5  15   8      266.16      250.93     35.94 o 
   6  15   8        7.57       -8.21     24.72 o 
  -6  16   8        0.94       36.08     24.27 o 
  -5  16   8       44.10       82.35     22.69 o 
  -4  16   8       69.05       82.57     28.97 o 
  -3  16   8      103.24      120.00     23.12 o 
  -2  16   8      147.55      211.07     41.34 o 
  -1  16   8      522.77      551.25     33.83 o 
   0  16   8       11.01       10.17     21.00 o 
   1  16   8      150.37      136.34     29.45 o 
   2  16   8        0.24        2.18     23.65 o 
   3  16   8        0.21       36.05     30.33 o 
   4  16   8       30.24       20.43     28.23 o 
   5  16   8       15.93      -44.66     41.99 o 
  -6  17   8       25.54       63.21     25.48 o 
  -5  17   8      124.60      128.81     34.26 o 
  -4  17   8        1.90        4.49     17.41 o 
  -3  17   8      111.59      116.77     23.08 o 
  -2  17   8      419.80      476.39     45.40 o 
  -1  17   8       22.35      139.85     45.34 o 
   0  17   8      723.93      725.06     45.11 o 
   1  17   8      163.36      172.09     32.08 o 
   2  17   8        1.72       20.72     27.47 o 
   3  17   8      323.44      350.47     47.51 o 
   4  17   8        6.39       20.63     26.89 o 
  -5  18   8       83.49      117.63     26.93 o 
  -4  18   8       17.63       54.72     22.90 o 
  -3  18   8       11.35       63.43     25.16 o 
  -2  18   8        4.40        3.80     28.86 o 
  -1  18   8      239.68      257.44     33.79 o 
   0  18   8       96.59      132.27     32.80 o 
   1  18   8        7.75       22.37     25.28 o 
   2  18   8      148.39      193.62     34.57 o 
   3  18   8        0.36        8.97     24.78 o 
  -4  19   8       78.59      139.67     39.42 o 
  -3  19   8       17.13        1.28     19.23 o 
  -2  19   8       75.50       48.99     25.47 o 
  -1  19   8        6.71       17.72     24.17 o 
   0  19   8      142.66      179.04     33.30 o 
   1  19   8      106.07       89.43     32.68 o 
   2  19   8      117.71       99.75     48.14 o 
  -2  20   8      189.37      231.44     41.01 o 
  -1  20   8       17.73       29.29     26.80 o 
   0  20   8       86.03      118.38     33.45 o 
 -10   1   9        2.55       63.94     64.34 o 
  -9   1   9        2.14       79.25     40.65 o 
  -8   1   9       44.47       66.34     34.28 o 
  -7   1   9      187.44      202.62     33.44 o 
  -6   1   9        4.97        3.86     19.78 o 
  -5   1   9       92.74      146.95     30.90 o 
  -4   1   9        3.15       -8.21     17.77 o 
  -3   1   9      208.44      201.99     22.53 o 
  -2   1   9        0.52       13.86      8.58 o 
  -1   1   9       21.48       19.81     10.82 o 
   0   1   9     1029.66     1023.96     29.73 o 
   1   1   9      260.76      254.51     16.60 o 
   2   1   9       23.52       58.37     12.81 o 
   3   1   9       18.91       42.23     21.09 o 
   4   1   9       34.47       56.91     15.58 o 
   5   1   9      199.78      169.99     19.55 o 
   6   1   9      116.28      121.51     22.90 o 
   7   1   9      153.75      153.49     30.71 o 
   8   1   9        2.37       -7.69     28.41 o 
 -10   2   9       79.89      178.93     37.40 o 
  -9   2   9        3.12       30.17     26.49 o 
  -8   2   9      166.75      243.40     38.28 o 
  -7   2   9      207.01      236.16     30.19 o 
  -6   2   9      274.19      256.57     31.35 o 
  -5   2   9      360.37      355.94     31.78 o 
  -4   2   9      107.97      141.32     23.29 o 
  -3   2   9      478.56      466.61     29.77 o 
  -2   2   9       74.39       81.78     10.29 o 
  -1   2   9      322.91      342.92     16.27 o 
   0   2   9      443.50      430.70     19.07 o 
   1   2   9       59.49       89.27     12.85 o 
   2   2   9      252.37      288.78     20.53 o 
   3   2   9       12.77       47.60     15.66 o 
   4   2   9       21.53       24.17     13.76 o 
   5   2   9        0.26       -5.71     16.46 o 
   6   2   9       28.68       57.28     23.89 o 
   7   2   9        0.90       55.11     42.17 o 
   8   2   9       38.13       25.85     32.58 o 
 -10   3   9        0.47       37.52     37.55 o 
  -9   3   9       11.17       42.40     37.77 o 
  -8   3   9       29.07       38.25     34.78 o 
  -7   3   9        3.83       73.51     46.62 o 
  -6   3   9       91.05      105.78     24.87 o 
  -5   3   9      922.17      861.29     40.46 o 
  -4   3   9       94.05      125.17     22.24 o 
  -3   3   9        5.22        7.84     11.07 o 
  -2   3   9      124.46      110.13     11.97 o 
  -1   3   9      932.29      939.86     24.60 o 
   0   3   9      126.04      132.83     17.54 o 
   1   3   9      144.57      178.51     15.76 o 
   2   3   9       11.32       33.57     11.33 o 
   3   3   9      227.62      244.86     19.81 o 
   4   3   9      259.24      267.77     19.57 o 
   5   3   9       90.38      103.93     16.86 o 
   6   3   9       22.73       24.63     19.83 o 
   7   3   9       10.77       30.68     31.03 o 
   8   3   9       85.93      145.25     42.69 o 
 -10   4   9       11.74      -29.19     35.36 o 
  -9   4   9      157.03      202.61     37.79 o 
  -8   4   9      289.75      236.58     34.26 o 
  -7   4   9      115.13      133.05     27.18 o 
  -6   4   9        2.68       -9.65     17.98 o 
  -5   4   9        6.59       52.29     26.31 o 
  -4   4   9      182.65      177.13     32.57 o 
  -3   4   9      271.50      301.69     13.65 o 
  -2   4   9       12.35       15.98     12.03 o 
  -1   4   9      520.44      501.02     32.26 o 
   0   4   9       19.49       22.45     11.53 o 
   1   4   9        1.27        2.78      9.69 o 
   2   4   9      128.30      126.13     15.29 o 
   3   4   9        0.02        6.32     12.06 o 
   4   4   9       23.33       21.43     13.44 o 
   5   4   9      203.00      193.82     23.81 o 
   6   4   9        9.92        4.31     16.19 o 
   7   4   9        7.78       32.68     28.49 o 
   8   4   9       10.33       11.25     30.08 o 
 -10   5   9        5.56      -13.96     42.46 o 
  -9   5   9       12.87       -6.86     23.50 o 
  -8   5   9       27.09       56.93     31.09 o 
  -7   5   9      120.30      124.01     27.05 o 
  -6   5   9      470.34      470.58     34.25 o 
  -5   5   9        0.03        7.82     17.78 o 
  -4   5   9        3.92      -12.25     25.49 o 
  -3   5   9        6.31       39.73     14.52 o 
  -2   5   9      311.35      320.71     16.58 o 
  -1   5   9       64.67       84.11     21.50 o 
   0   5   9        9.63       14.14     13.37 o 
   1   5   9       90.87      121.88     16.59 o 
   2   5   9        2.03        1.50      9.59 o 
   3   5   9      255.99      224.24     17.22 o 
   4   5   9      873.33      884.92     35.64 o 
   5   5   9        9.95       45.38     44.36 o 
   6   5   9       78.99      129.57     36.94 o 
   7   5   9      107.07      218.24     41.79 o 
   8   5   9      179.14      141.95     43.42 o 
  -9   6   9       68.02       64.60     44.33 o 
  -8   6   9      323.10      300.14     38.31 o 
  -7   6   9       24.74      122.57     72.58 o 
  -6   6   9      223.45      228.68     31.96 o 
  -5   6   9      366.26      341.82     32.18 o 
  -4   6   9      649.63      558.59     28.55 o 
  -3   6   9       11.55       34.36     11.58 o 
  -2   6   9       23.72       52.33     11.79 o 
  -1   6   9      274.92      271.24     17.45 o 
   0   6   9      272.89      263.79     17.68 o 
   1   6   9      428.95      392.06     24.34 o 
   2   6   9      116.30      131.52     14.47 o 
   3   6   9        5.55       36.34     15.70 o 
   4   6   9       29.21       65.08     16.09 o 
   5   6   9      125.24      185.71     31.51 o 
   6   6   9      431.45      401.47     42.62 o 
   7   6   9       79.79      100.87     56.40 o 
   8   6   9        2.21      149.64     64.08 o 
  -9   7   9       67.62       92.38     35.81 o 
  -8   7   9        0.97       23.94     45.94 o 
  -7   7   9       10.96       46.43     25.39 o 
  -6   7   9       37.04       83.96     25.09 o 
  -5   7   9      588.97      543.18     34.26 o 
  -4   7   9        2.90       19.84     12.90 o 
  -3   7   9       35.18       79.05     12.90 o 
  -2   7   9        2.56       12.36     13.91 o 
  -1   7   9      299.05      248.86     17.47 o 
   0   7   9       95.17      108.42     15.27 o 
   1   7   9        8.54       15.62     12.19 o 
   2   7   9       36.18       39.58     14.50 o 
   3   7   9      120.82      130.36     25.83 o 
   4   7   9      280.87      294.58     28.58 o 
   5   7   9       32.60       80.59     33.79 o 
   6   7   9      434.75      419.04     41.54 o 
   7   7   9        0.63       -2.63     28.57 o 
   8   7   9       23.13      130.26     74.56 o 
  -9   8   9       11.12       33.61     39.76 o 
  -8   8   9      448.82      469.71     57.62 o 
  -7   8   9       31.13       50.22     26.05 o 
  -6   8   9      398.68      384.19     34.19 o 
  -5   8   9      128.05      192.72     27.29 o 
  -4   8   9       85.04       76.89     13.41 o 
  -3   8   9       34.78       61.93     13.63 o 
  -2   8   9       87.40       82.76     14.94 o 
  -1   8   9       63.44       85.18     15.58 o 
   0   8   9     1945.83     1836.18     37.22 o 
   1   8   9     1105.89     1064.02     32.52 o 
   2   8   9     1020.86     1008.00     26.85 o 
   3   8   9       13.46       34.20     34.29 o 
   4   8   9       13.81       21.96     20.85 o 
   5   8   9      734.83      694.75     47.99 o 
   6   8   9     1114.41     1118.42     68.99 o 
   7   8   9      609.95      628.71     52.90 o 
  -9   9   9        7.72       51.79     46.37 o 
  -8   9   9       18.60       47.03     33.84 o 
  -7   9   9      274.60      268.56     44.90 o 
  -6   9   9        0.91      -23.14     21.43 o 
  -5   9   9      225.36      162.17     20.08 o 
  -4   9   9       11.89        9.23     11.10 o 
  -3   9   9       66.52       94.69     15.71 o 
  -2   9   9        6.73       24.42     12.78 o 
  -1   9   9       58.18      105.61     16.26 o 
   0   9   9      173.96      174.82     17.26 o 
   1   9   9      585.22      571.38     22.24 o 
   2   9   9      323.83      348.04     23.91 o 
   3   9   9      427.21      522.49     34.43 o 
   4   9   9        3.05       94.91     25.62 o 
   5   9   9     1884.29     1970.33     65.77 o 
   6   9   9      202.94      205.93     38.41 o 
   7   9   9       79.37      169.84     40.76 o 
  -9  10   9        7.44       50.64     40.37 o 
  -8  10   9      203.39      158.42     35.82 o 
  -7  10   9        1.92       -2.21     19.78 o 
  -6  10   9       46.44       88.76     25.49 o 
  -5  10   9       21.52       17.14     19.70 o 
  -4  10   9      115.59      111.26     15.45 o 
  -3  10   9       23.10       42.55     18.04 o 
  -2  10   9        0.17       -3.15     13.30 o 
  -1  10   9      806.79      739.51     27.14 o 
   0  10   9     1098.21     1020.93     32.05 o 
   1  10   9      747.71      753.52     25.15 o 
   2  10   9      152.05      171.88     27.18 o 
   3  10   9      181.09      226.43     42.54 o 
   4  10   9        7.42       23.98     20.71 o 
   5  10   9      364.79      435.78     44.89 o 
   6  10   9       76.39      108.70     40.10 o 
   7  10   9        1.21       78.20     49.95 o 
  -8  11   9      103.08       83.81     31.04 o 
  -7  11   9      540.35      509.23     42.02 o 
  -6  11   9       94.99      102.69     28.11 o 
  -5  11   9       36.57       13.21     20.69 o 
  -4  11   9      147.51      151.82     17.81 o 
  -3  11   9      373.84      356.02     23.00 o 
  -2  11   9      150.77      239.00     60.19 o 
  -1  11   9        1.87       26.24     21.70 o 
   0  11   9     1101.87     1061.08     30.88 o 
   1  11   9      343.18      319.58     24.03 o 
   2  11   9        0.12      -15.49     18.59 o 
   3  11   9      110.37      116.89     26.34 o 
   4  11   9       23.03       33.03     23.25 o 
   5  11   9       11.27       14.06     23.03 o 
   6  11   9      288.17      251.98     46.98 o 
   7  11   9       16.75       42.12     30.13 o 
  -8  12   9      102.86      121.34     33.13 o 
  -7  12   9       56.78       47.70     28.45 o 
  -6  12   9      121.29      130.49     34.20 o 
  -5  12   9       26.69       22.72     16.64 o 
  -4  12   9       53.27       52.59     16.00 o 
  -3  12   9        1.07       28.68     17.07 o 
  -2  12   9       51.34       77.15     17.70 o 
  -1  12   9      622.48      612.38     26.38 o 
   0  12   9      127.28      118.19     16.66 o 
   1  12   9       40.62       61.91     23.37 o 
   2  12   9      193.67      175.89     27.38 o 
   3  12   9       55.96      114.24     26.28 o 
   4  12   9      145.21      228.22     41.26 o 
   5  12   9        3.00      -31.79     26.08 o 
   6  12   9        5.86       17.89     52.66 o 
  -7  13   9       14.58       27.03     27.38 o 
  -6  13   9       37.68       95.43     29.00 o 
  -5  13   9      225.44      220.24     23.13 o 
  -4  13   9        6.31       52.90     20.09 o 
  -3  13   9       58.41       92.42     18.94 o 
  -2  13   9      117.35      157.84     20.63 o 
  -1  13   9      200.98      190.49     19.68 o 
   0  13   9      194.62      195.06     28.66 o 
   1  13   9      103.34      145.28     37.02 o 
   2  13   9       87.26       92.79     25.74 o 
   3  13   9      348.30      313.71     34.91 o 
   4  13   9       15.98       21.55     24.05 o 
   5  13   9       25.58       41.20     29.69 o 
   6  13   9       32.35      103.83     32.38 o 
  -7  14   9        1.79       12.88     28.08 o 
  -6  14   9      180.86      166.78     30.92 o 
  -5  14   9       16.88       15.62     17.09 o 
  -4  14   9       47.48       81.08     19.87 o 
  -3  14   9       39.43       41.69     17.54 o 
  -2  14   9      546.59      507.41     31.04 o 
  -1  14   9       39.42       10.79     14.37 o 
   0  14   9      204.13      220.65     23.64 o 
   1  14   9      299.32      315.23     34.42 o 
   2  14   9      449.14      510.64     39.13 o 
   3  14   9       58.49       95.02     37.82 o 
   4  14   9        2.53       17.46     24.88 o 
   5  14   9      144.98      161.43     47.21 o 
  -6  15   9        3.18        9.47     27.10 o 
  -5  15   9       52.15       67.49     25.50 o 
  -4  15   9       99.89      139.31     23.68 o 
  -3  15   9        3.85       32.20     19.62 o 
  -2  15   9       13.59       22.30     17.38 o 
  -1  15   9      143.68      124.85     22.23 o 
   0  15   9      379.16      443.08     44.13 o 
   1  15   9       98.27      122.58     28.19 o 
   2  15   9      105.48      158.89     32.32 o 
   3  15   9      355.02      304.09     37.56 o 
   4  15   9      198.16      315.50     56.15 o 
   5  15   9      105.81      158.46     36.90 o 
  -6  16   9       81.07      152.11     32.72 o 
  -5  16   9       53.55       33.78     23.59 o 
  -4  16   9       85.05      145.40     22.92 o 
  -3  16   9       18.53       64.22     20.44 o 
  -2  16   9       37.15       56.73     23.48 o 
  -1  16   9      445.76      515.44     33.70 o 
   0  16   9      674.27      727.56     47.77 o 
   1  16   9      104.11      134.86     30.24 o 
   2  16   9       10.86        3.40     23.62 o 
   3  16   9        0.22      -10.06     23.67 o 
   4  16   9        5.36       22.36     30.48 o 
  -5  17   9        5.91       13.36     22.32 o 
  -4  17   9        2.29        1.38     14.87 o 
  -3  17   9       12.99        5.74     17.75 o 
  -2  17   9        2.66       54.34     23.85 o 
  -1  17   9        3.41       43.29     43.85 o 
   0  17   9      149.70      135.42     31.36 o 
   1  17   9       74.03       82.98     29.20 o 
   2  17   9        0.03       16.08     25.60 o 
   3  17   9       17.29       26.21     38.39 o 
  -4  18   9        0.02       17.44     19.84 o 
  -3  18   9       24.96       59.28     26.47 o 
  -2  18   9        0.23       26.81     23.77 o 
  -1  18   9       20.93       72.17     64.05 o 
   0  18   9      162.43      200.12     34.51 o 
   1  18   9        6.61       35.94     29.60 o 
   2  18   9       57.49       93.39     32.43 o 
  -2  19   9      165.55      259.22     66.64 o 
  -1  19   9       82.40       91.68     32.87 o 
   0  19   9      113.18      164.97     37.33 o 
   1  19   9       14.58       23.46     28.98 o 
 -10   0  10        0.51       24.10     58.84 o 
  -9   0  10       98.72      102.63    106.08 o 
  -8   0  10        6.29       65.09     39.72 o 
  -7   0  10       44.77      142.48     57.45 o 
  -6   0  10       61.13      109.54     35.87 o 
  -5   0  10     1136.63     1161.56     69.64 o 
  -4   0  10      235.07      214.45     36.89 o 
  -3   0  10      169.19      120.94     32.99 o 
  -2   0  10        0.16       -0.03     13.82 o 
  -1   0  10       32.66       53.04     33.87 o 
   0   0  10      203.33      146.57     21.78 o 
   1   0  10       79.79       97.24     21.10 o 
   2   0  10       17.72       24.01     19.71 o 
   3   0  10     2285.03     2195.45     97.08 o 
   4   0  10      142.75      137.76     27.95 o 
   5   0  10     1122.32     1134.79     76.74 o 
   6   0  10       88.21      115.40     32.39 o 
   7   0  10      311.75      363.89     69.15 o 
   8   0  10      227.70      125.02     68.27 o 
 -10   1  10       18.56      148.18     37.77 o 
  -9   1  10       10.04        4.23     22.86 o 
  -8   1  10      291.09      351.31     38.11 o 
  -7   1  10       31.92       58.55     25.63 o 
  -6   1  10      223.89      224.24     37.15 o 
  -5   1  10       52.78      100.29     34.77 o 
  -4   1  10      144.18      150.39     25.62 o 
  -3   1  10      677.56      657.45     35.31 o 
  -2   1  10      193.92      171.21     16.79 o 
  -1   1  10      472.01      407.83     18.98 o 
   0   1  10       11.66       41.17     15.22 o 
   1   1  10      296.09      241.59     20.49 o 
   2   1  10      556.47      591.42     24.67 o 
   3   1  10        0.19       26.11     17.71 o 
   4   1  10        3.48        4.94     13.45 o 
   5   1  10        3.48       23.05     18.56 o 
   6   1  10        4.68        9.48     21.73 o 
   7   1  10        0.01        9.59     28.44 o 
   8   1  10       47.38       28.81     57.97 o 
  -9   2  10       78.37      114.97     32.83 o 
  -8   2  10       11.16       42.20     37.58 o 
  -7   2  10       14.44       50.42     57.28 o 
  -6   2  10      622.03      634.67     40.47 o 
  -5   2  10      558.55      557.31     36.90 o 
  -4   2  10      302.50      331.96     33.90 o 
  -3   2  10        2.06       17.50     32.98 o 
  -2   2  10       63.50       86.86     12.02 o 
  -1   2  10      568.11      482.48     20.16 o 
   0   2  10       38.19       66.51     13.65 o 
   1   2  10       80.46      105.76     16.70 o 
   2   2  10        0.05       25.41     15.43 o 
   3   2  10      922.33      841.97     32.42 o 
   4   2  10       49.40       78.45     19.92 o 
   5   2  10       14.17       18.79     17.72 o 
   6   2  10        0.00       41.01     24.60 o 
   7   2  10      198.27      178.92     36.33 o 
   8   2  10       74.22       64.08     64.26 o 
  -9   3  10      248.65      347.83     59.78 o 
  -8   3  10      328.63      374.82     38.81 o 
  -7   3  10       28.48       21.23     22.25 o 
  -6   3  10       18.24       20.96     21.97 o 
  -5   3  10      248.06      313.95     32.28 o 
  -4   3  10        1.11        5.81     20.46 o 
  -3   3  10      189.10      192.39     25.81 o 
  -2   3  10       31.98       18.81     10.71 o 
  -1   3  10      285.75      222.56     16.63 o 
   0   3  10      549.62      602.90     23.72 o 
   1   3  10      615.27      580.27     24.06 o 
   2   3  10        1.13       44.15     25.03 o 
   3   3  10        6.98       31.40     13.76 o 
   4   3  10      214.68      201.98     21.06 o 
   5   3  10        1.45       32.31     22.17 o 
   6   3  10       19.01      -14.36     23.12 o 
   7   3  10       11.84       45.22     53.78 o 
   8   3  10       13.80      141.26     72.81 o 
  -9   4  10        2.31        7.04     25.00 o 
  -8   4  10      177.04      153.72     33.14 o 
  -7   4  10       13.50       31.23     45.80 o 
  -6   4  10      209.85      201.58     29.57 o 
  -5   4  10      211.74      200.50     35.99 o 
  -4   4  10      274.84      285.75     29.22 o 
  -3   4  10        0.00        6.15     10.81 o 
  -2   4  10        0.29       16.96     12.88 o 
  -1   4  10      255.94      295.07     18.44 o 
   0   4  10      155.31      157.75     17.26 o 
   1   4  10      376.78      338.03     20.70 o 
   2   4  10       21.32       17.44     13.92 o 
   3   4  10      158.99      126.30     17.94 o 
   4   4  10      199.46      230.44     20.55 o 
   5   4  10      240.32      271.24     44.91 o 
   6   4  10      257.58      276.25     40.01 o 
   7   4  10      157.94      128.76     42.99 o 
  -9   5  10      168.38      198.52     40.25 o 
  -8   5  10      355.44      338.97     38.32 o 
  -7   5  10       16.67       43.52     54.17 o 
  -6   5  10      326.29      356.42     37.73 o 
  -5   5  10      368.35      423.87     34.35 o 
  -4   5  10      388.92      378.04     32.26 o 
  -3   5  10      164.10      145.49     14.62 o 
  -2   5  10       60.34      100.77     24.71 o 
  -1   5  10      118.93       85.03     15.26 o 
   0   5  10      362.85      372.32     21.05 o 
   1   5  10      245.43      286.75     20.05 o 
   2   5  10      260.44      227.05     19.20 o 
   3   5  10       66.84       89.90     15.91 o 
   4   5  10       20.72        1.20     18.95 o 
   5   5  10      145.64      145.80     24.68 o 
   6   5  10       20.16       62.52     34.94 o 
   7   5  10      220.83      302.29     51.38 o 
  -9   6  10      354.32      366.44     45.19 o 
  -8   6  10       16.27       76.39     30.36 o 
  -7   6  10       99.94      105.18     29.56 o 
  -6   6  10       96.79      115.31     31.07 o 
  -5   6  10      947.13      884.02     44.11 o 
  -4   6  10      703.76      711.10     37.60 o 
  -3   6  10       17.76       32.67     11.96 o 
  -2   6  10      175.58      155.57     16.69 o 
  -1   6  10       24.54       64.69     22.71 o 
   0   6  10      123.71      132.32     18.51 o 
   1   6  10     1343.02     1217.35     43.61 o 
   2   6  10        0.74       31.29     15.08 o 
   3   6  10       89.65      104.90     17.82 o 
   4   6  10      221.25      220.81     24.61 o 
   5   6  10      127.51      217.24     35.94 o 
   6   6  10       47.08       86.78     31.36 o 
   7   6  10        6.52       13.89     35.61 o 
  -9   7  10        2.07      -29.35     30.39 o 
  -8   7  10       34.45       25.04     26.36 o 
  -7   7  10      255.47      270.31     34.84 o 
  -6   7  10        4.55       45.23     24.84 o 
  -5   7  10       33.43       31.10     24.40 o 
  -4   7  10       51.72       65.58     27.60 o 
  -3   7  10        2.55       -9.07     11.75 o 
  -2   7  10      241.39      234.74     18.92 o 
  -1   7  10      231.96      198.71     18.59 o 
   0   7  10       11.28        6.60     13.00 o 
   1   7  10      110.74      114.79     16.22 o 
   2   7  10     1027.32      998.68     33.76 o 
   3   7  10        0.54       -2.14     14.17 o 
   4   7  10       70.45      128.78     26.21 o 
   5   7  10       34.09       58.19     40.76 o 
   6   7  10      335.15      272.55     40.43 o 
   7   7  10      153.53      179.22     39.23 o 
  -9   8  10       14.03       41.92     53.84 o 
  -8   8  10       46.72       30.76     36.12 o 
  -7   8  10      211.29      226.79     35.62 o 
  -6   8  10       29.13       61.35     24.79 o 
  -5   8  10      113.70      134.73     26.20 o 
  -4   8  10       60.13       64.60     16.70 o 
  -3   8  10      120.38      116.67     16.25 o 
  -2   8  10        0.68       14.98     12.92 o 
  -1   8  10       33.97       47.81     20.91 o 
   0   8  10      567.77      563.19     29.00 o 
   1   8  10        8.24       32.71     13.96 o 
   2   8  10       15.68       62.50     20.62 o 
   3   8  10      269.71      256.64     42.71 o 
   4   8  10       19.18       44.59     24.12 o 
   5   8  10      271.98      283.87     42.35 o 
   6   8  10      121.07       94.70     36.58 o 
   7   8  10       59.08       97.26     37.08 o 
  -8   9  10        7.62       43.02     30.75 o 
  -7   9  10       33.92       18.98     42.01 o 
  -6   9  10      110.78      132.42     29.25 o 
  -5   9  10      106.83      119.54     27.33 o 
  -4   9  10        8.00       36.76     16.57 o 
  -3   9  10        2.99        3.70     12.98 o 
  -2   9  10       13.74       20.24     14.64 o 
  -1   9  10       78.90       83.32     16.83 o 
   0   9  10      299.78      331.18     20.90 o 
   1   9  10       60.05       69.22     15.84 o 
   2   9  10      501.82      529.14     34.91 o 
   3   9  10       75.48       61.68     29.08 o 
   4   9  10      481.70      536.15     38.97 o 
   5   9  10      205.24      166.23     36.51 o 
   6   9  10      101.14      160.54     38.05 o 
   7   9  10      312.24      223.24     43.91 o 
  -8  10  10       68.69      168.33     35.65 o 
  -7  10  10      124.73      175.02     39.65 o 
  -6  10  10       16.02       25.62     30.50 o 
  -5  10  10      140.60      123.49     27.73 o 
  -4  10  10       10.71       -0.26     13.64 o 
  -3  10  10      209.19      177.23     19.03 o 
  -2  10  10      228.87      158.68     19.15 o 
  -1  10  10       19.24       30.99     15.07 o 
   0  10  10        3.91        3.08     12.27 o 
   1  10  10      205.72      184.86     22.07 o 
   2  10  10        0.13       -0.75     19.14 o 
   3  10  10       10.65       69.94     79.01 o 
   4  10  10       32.42       10.43     21.11 o 
   5  10  10      291.74      314.16     37.18 o 
   6  10  10       66.82      110.79     32.18 o 
  -8  11  10       25.09      109.11     37.04 o 
  -7  11  10      137.73      204.43     36.70 o 
  -6  11  10       25.26       81.32     28.51 o 
  -5  11  10        0.34      -11.41     20.80 o 
  -4  11  10      165.25      162.20     18.79 o 
  -3  11  10       60.89       63.48     19.17 o 
  -2  11  10      979.78     1048.36     35.14 o 
  -1  11  10       28.78       52.58     20.58 o 
   0  11  10       11.45       20.77     13.28 o 
   1  11  10       48.78       57.68     22.48 o 
   2  11  10       66.55       27.86     22.40 o 
   3  11  10       18.66       50.54     31.85 o 
   4  11  10       11.37       33.05     24.12 o 
   5  11  10       27.58      211.22     95.05 o 
   6  11  10        6.71      -24.05     26.83 o 
  -7  12  10      584.95      444.20     45.59 o 
  -6  12  10      102.50      119.15     31.87 o 
  -5  12  10       10.97       63.60     32.69 o 
  -4  12  10      198.31      192.29     20.47 o 
  -3  12  10       27.78       54.33     23.24 o 
  -2  12  10      122.23      161.38     21.43 o 
  -1  12  10      513.52      483.93     25.94 o 
   0  12  10       32.45       52.11     22.04 o 
   1  12  10       18.85       30.70     27.61 o 
   2  12  10       50.53       30.93     22.85 o 
   3  12  10      102.88      121.08     28.74 o 
   4  12  10      402.20      501.44     41.48 o 
   5  12  10       81.66       47.24     28.86 o 
   6  12  10       31.71       11.22     31.37 o 
  -7  13  10       52.10      110.98     36.38 o 
  -6  13  10      336.21      372.88     41.02 o 
  -5  13  10       85.24      142.37     30.27 o 
  -4  13  10       78.73      110.14     20.54 o 
  -3  13  10      343.61      479.73     93.14 o 
  -2  13  10      815.22      830.62     32.75 o 
  -1  13  10       30.99       65.50     19.07 o 
   0  13  10        0.63       22.41     31.66 o 
   1  13  10        5.33       -8.99     20.80 o 
   2  13  10       38.64       86.02     26.96 o 
   3  13  10      280.29      298.75     36.85 o 
   4  13  10       40.85       97.89     28.77 o 
   5  13  10        9.51       43.15     59.48 o 
  -6  14  10       48.27       88.37     31.54 o 
  -5  14  10       70.73      100.52     29.26 o 
  -4  14  10       14.57       66.78     21.18 o 
  -3  14  10       95.94      118.30     24.55 o 
  -2  14  10      306.22      254.46     24.17 o 
  -1  14  10       28.84       56.69     26.73 o 
   0  14  10        7.64       29.99     35.10 o 
   1  14  10       17.54       37.47     33.70 o 
   2  14  10      111.52      148.81     32.40 o 
   3  14  10        3.36       49.82     32.72 o 
   4  14  10        9.24       29.87     27.28 o 
   5  14  10        0.55       51.76     30.35 o 
  -6  15  10        0.07        6.83     24.19 o 
  -5  15  10        0.16       33.01     26.43 o 
  -4  15  10       10.52       16.67     18.35 o 
  -3  15  10       22.41       68.87     28.09 o 
  -2  15  10        0.84      -15.14     16.68 o 
  -1  15  10       62.92       96.73     23.98 o 
   0  15  10      245.02      228.12     33.20 o 
   1  15  10      102.94      130.02     32.41 o 
   2  15  10       53.49       50.19     28.02 o 
   3  15  10       45.22      109.34     33.42 o 
   4  15  10      180.88      228.77     38.19 o 
  -5  16  10       14.55       76.16     31.93 o 
  -4  16  10       38.16       57.49     29.68 o 
  -3  16  10       13.09       21.76     19.29 o 
  -2  16  10       90.80      124.32     25.23 o 
  -1  16  10        4.41       93.67     35.19 o 
   0  16  10        0.10       64.90     44.07 o 
   1  16  10       58.27      123.96     31.46 o 
   2  16  10       19.19       75.79     30.54 o 
   3  16  10        3.27       -6.11     28.81 o 
  -4  17  10        4.06       13.52     22.48 o 
  -3  17  10        0.01       21.06     23.58 o 
  -2  17  10      145.50      167.69     29.04 o 
  -1  17  10        1.56       34.38     35.80 o 
   0  17  10       10.83       69.03     42.08 o 
   1  17  10       72.29       72.02     57.36 o 
   2  17  10       38.38       52.59     30.64 o 
  -2  18  10       29.38       45.41     39.52 o 
  -1  18  10       21.38       40.36     31.15 o 
   0  18  10       90.61      109.86     33.11 o 
  -9   1  11       18.48       25.70     30.93 o 
  -8   1  11      176.77      158.30     34.54 o 
  -7   1  11       55.23       53.84     33.15 o 
  -6   1  11       11.78       -2.43     21.63 o 
  -5   1  11        5.02        7.57     19.35 o 
  -4   1  11        9.13       43.13     23.14 o 
  -3   1  11      294.75      283.48     37.33 o 
  -2   1  11      494.63      473.60     24.36 o 
  -1   1  11        6.76       32.42     16.58 o 
   0   1  11        0.47        5.31     14.81 o 
   1   1  11        0.44       -5.78     16.54 o 
   2   1  11        1.80       28.24     19.92 o 
   3   1  11      185.61      271.45     25.65 o 
   4   1  11       78.71      105.23     21.42 o 
   5   1  11       14.02       39.23     20.03 o 
   6   1  11        7.84       40.11     32.21 o 
   7   1  11      214.92      234.89     42.55 o 
  -9   2  11      167.20      230.14     39.98 o 
  -8   2  11      198.73      184.01     35.39 o 
  -7   2  11      381.68      362.27     37.82 o 
  -6   2  11      122.17      139.46     28.87 o 
  -5   2  11       12.99       -3.23     19.72 o 
  -4   2  11       16.85       49.72     22.81 o 
  -3   2  11      208.66      201.01     27.93 o 
  -2   2  11      221.24      224.07     16.79 o 
  -1   2  11      487.52      452.28     22.63 o 
   0   2  11      351.76      367.83     24.45 o 
   1   2  11        5.03        2.26     16.54 o 
   2   2  11        0.16       26.94     18.83 o 
   3   2  11        5.98       53.99     17.07 o 
   4   2  11        0.60       33.86     18.59 o 
   5   2  11       76.23      166.70     25.33 o 
   6   2  11       41.47      142.41     33.22 o 
   7   2  11        6.62       39.46     58.67 o 
  -9   3  11      125.31      215.41     39.16 o 
  -8   3  11        0.88       22.78     26.69 o 
  -7   3  11       35.29       71.94     28.02 o 
  -6   3  11      165.20      203.06     32.41 o 
  -5   3  11       12.76       16.10     24.52 o 
  -4   3  11        8.12       40.81     24.61 o 
  -3   3  11      125.96      158.33     44.26 o 
  -2   3  11      677.83      677.96     24.09 o 
  -1   3  11     2544.00     2222.25     43.77 o 
   0   3  11       34.78       61.83     15.87 o 
   1   3  11      190.05      146.02     19.74 o 
   2   3  11       12.43       13.48     17.20 o 
   3   3  11       64.27       91.98     20.96 o 
   4   3  11      118.57      170.69     41.01 o 
   5   3  11      342.32      310.55     35.44 o 
   6   3  11        6.71       30.44     33.65 o 
   7   3  11       91.40      124.60     50.99 o 
  -9   4  11       89.52       72.67     35.47 o 
  -8   4  11      567.55      535.50     45.37 o 
  -7   4  11        2.86       19.19     28.71 o 
  -6   4  11       28.50       45.83     26.56 o 
  -5   4  11       27.21       60.12     30.77 o 
  -4   4  11       16.19       18.24     25.81 o 
  -3   4  11       92.46      135.23     26.35 o 
  -2   4  11      106.33      123.11     26.33 o 
  -1   4  11       98.99       86.21     17.52 o 
   0   4  11       16.49       32.60     14.42 o 
   1   4  11        3.92        8.64     19.13 o 
   2   4  11        0.64        6.68     14.44 o 
   3   4  11      211.28      168.51     26.12 o 
   4   4  11      519.63      502.37     36.27 o 
   5   4  11       13.63       39.42     24.22 o 
   6   4  11        0.73       -2.06     27.82 o 
   7   4  11       60.92       46.31     36.01 o 
  -9   5  11       21.31        4.90     26.10 o 
  -8   5  11       62.48       78.95     31.73 o 
  -7   5  11        7.10       65.84     48.36 o 
  -6   5  11       21.80        6.37     21.44 o 
  -5   5  11      265.66      229.48     31.78 o 
  -4   5  11      238.26      267.25     31.02 o 
  -3   5  11       10.41       22.34     24.44 o 
  -2   5  11      105.06      127.67     15.50 o 
  -1   5  11        5.14       27.11     14.10 o 
   0   5  11      671.97      657.57     38.19 o 
   1   5  11      110.69       91.14     17.86 o 
   2   5  11      994.89      870.73     30.48 o 
   3   5  11        0.17       20.44     14.66 o 
   4   5  11       26.11        8.41     17.55 o 
   5   5  11       82.13      165.49     66.27 o 
   6   5  11      113.89      120.80     40.73 o 
   7   5  11       51.81      138.38     50.62 o 
  -8   6  11      166.44      223.62     36.88 o 
  -7   6  11       59.64       68.08     28.64 o 
  -6   6  11        6.05       89.36     33.86 o 
  -5   6  11       27.87        1.34     17.40 o 
  -4   6  11       45.67       75.80     24.47 o 
  -3   6  11      136.54      160.26     25.65 o 
  -2   6  11       71.15       74.99     18.35 o 
  -1   6  11       12.67       42.96     14.81 o 
   0   6  11       26.76       20.01     14.67 o 
   1   6  11       75.15       64.33     15.89 o 
   2   6  11      187.07      154.91     19.84 o 
   3   6  11      105.88      154.50     25.05 o 
   4   6  11        0.09        7.14     21.45 o 
   5   6  11      129.20      105.40     38.64 o 
   6   6  11      212.48      196.72     49.01 o 
   7   6  11       14.42      -23.56     42.89 o 
  -8   7  11       36.39      201.69     87.15 o 
  -7   7  11        4.89       49.61     34.73 o 
  -6   7  11      164.71      163.91     31.32 o 
  -5   7  11      211.40      184.12     29.62 o 
  -4   7  11      347.91      375.81     33.97 o 
  -3   7  11        0.04        1.53     12.61 o 
  -2   7  11       67.12      102.87     16.26 o 
  -1   7  11       93.86       70.54     26.76 o 
   0   7  11      281.54      263.63     21.00 o 
   1   7  11      481.03      434.15     23.90 o 
   2   7  11      518.02      532.47     24.82 o 
   3   7  11      153.65      147.56     22.50 o 
   4   7  11      171.91      198.11     43.62 o 
   5   7  11      184.37      139.87     36.63 o 
   6   7  11        7.29       21.78     28.66 o 
  -8   8  11        9.21        5.06     30.56 o 
  -7   8  11       17.24       42.80     34.48 o 
  -6   8  11      148.58      187.00     33.09 o 
  -5   8  11       37.72       13.29     20.97 o 
  -4   8  11      586.96      529.33     37.62 o 
  -3   8  11        0.36        7.37     12.74 o 
  -2   8  11      116.45       88.34     16.78 o 
  -1   8  11       65.05       68.92     16.19 o 
   0   8  11      372.54      390.01     23.92 o 
   1   8  11      179.23      135.18     18.23 o 
   2   8  11      111.24      122.57     20.37 o 
   3   8  11        0.22       14.65     22.17 o 
   4   8  11      124.80      145.56     33.41 o 
   5   8  11      362.68      351.64     43.97 o 
   6   8  11      130.86      189.97     41.01 o 
  -8   9  11        0.31       60.86     45.74 o 
  -7   9  11        0.47       -0.84     29.74 o 
  -6   9  11        0.45       18.39     25.51 o 
  -5   9  11       10.84       40.19     24.85 o 
  -4   9  11       22.58       74.06     40.75 o 
  -3   9  11       93.39       97.54     17.75 o 
  -2   9  11       12.18       18.00     14.64 o 
  -1   9  11        1.53       21.08     16.92 o 
   0   9  11        1.67       -7.02     13.18 o 
   1   9  11       79.70       70.86     18.60 o 
   2   9  11      295.23      303.67     32.48 o 
   3   9  11       42.68       78.65     27.43 o 
   4   9  11        0.05       11.14     26.88 o 
   5   9  11       39.68       76.57     31.10 o 
   6   9  11        0.06      -12.15     26.02 o 
  -7  10  11        0.70       22.88     26.29 o 
  -6  10  11       34.67       -3.52     20.95 o 
  -5  10  11       38.78       59.61     35.78 o 
  -4  10  11        0.00       -7.31     21.70 o 
  -3  10  11      396.57      363.28     27.45 o 
  -2  10  11       26.58       54.30     23.69 o 
  -1  10  11      344.49      308.22     25.10 o 
   0  10  11       34.96       24.16     14.85 o 
   1  10  11       22.28       16.75     15.07 o 
   2  10  11        0.01      -10.55     24.96 o 
   3  10  11        3.86       46.13     25.48 o 
   4  10  11       26.18       68.82     31.25 o 
   5  10  11        3.01       -2.24     21.92 o 
  -7  11  11       40.61       30.47     31.30 o 
  -6  11  11       66.36      121.10     32.04 o 
  -5  11  11       40.56       54.65     27.34 o 
  -4  11  11       69.43      131.30     28.86 o 
  -3  11  11      216.28      193.78     21.79 o 
  -2  11  11      128.39      122.24     20.35 o 
  -1  11  11       55.41       82.09     20.19 o 
   0  11  11        0.95       63.25     37.56 o 
   1  11  11       35.99      116.40     36.92 o 
   2  11  11      160.32      196.64     30.24 o 
   3  11  11       53.11       66.02     27.34 o 
   4  11  11        3.20        4.25     23.35 o 
   5  11  11      111.28      176.70     35.92 o 
  -7  12  11       39.61       24.67     30.44 o 
  -6  12  11       40.10        7.40     23.79 o 
  -5  12  11      209.78      260.13     37.26 o 
  -4  12  11      164.21      200.25     32.36 o 
  -3  12  11      166.01      162.47     22.31 o 
  -2  12  11       68.28       65.99     20.22 o 
  -1  12  11        0.05       38.92     21.88 o 
   0  12  11        3.12       39.68     25.43 o 
   1  12  11        2.85        8.71     25.39 o 
   2  12  11       32.72       16.69     22.84 o 
   3  12  11      285.29      278.58     36.98 o 
   4  12  11       37.26       17.64     26.47 o 
   5  12  11       36.45       17.00     28.33 o 
  -6  13  11       40.90       47.48     35.56 o 
  -5  13  11      141.43      163.65     33.92 o 
  -4  13  11      197.79      176.66     26.69 o 
  -3  13  11      142.46      107.92     21.91 o 
  -2  13  11      573.25      524.97     44.51 o 
  -1  13  11       37.35       70.80     22.80 o 
   0  13  11       61.97      136.20     29.45 o 
   1  13  11       49.09       67.77     27.99 o 
   2  13  11       23.57       32.95     23.89 o 
   3  13  11        8.24       48.02     27.69 o 
   4  13  11       15.83       60.39     96.12 o 
  -5  14  11        1.73        6.70     23.93 o 
  -4  14  11       96.40      138.42     32.34 o 
  -3  14  11       51.07       68.22     24.43 o 
  -2  14  11      117.40      172.91     24.64 o 
  -1  14  11       15.84       61.23     23.30 o 
   0  14  11      206.50      165.17     33.32 o 
   1  14  11       21.24       34.01     29.73 o 
   2  14  11       67.26       73.22     29.30 o 
   3  14  11      241.49      288.56     47.76 o 
  -5  15  11       29.93        3.54     22.60 o 
  -4  15  11      187.82      216.98     37.10 o 
  -3  15  11       62.63       89.44     24.00 o 
  -2  15  11      132.29      159.10     27.17 o 
  -1  15  11       64.79       37.96     26.15 o 
   0  15  11      257.70      271.51     38.09 o 
   1  15  11        0.44       -8.46     26.13 o 
   2  15  11       77.49       46.57     33.92 o 
   3  15  11       49.80      104.80     43.38 o 
  -4  16  11       44.20      111.39     44.33 o 
  -3  16  11       88.81       67.48     32.47 o 
  -2  16  11       34.42       54.82     34.82 o 
  -1  16  11      109.99      178.34     69.76 o 
   0  16  11      119.61      151.18     34.39 o 
   1  16  11       81.40      159.95     36.07 o 
   2  16  11       27.54       52.82     30.09 o 
  -2  17  11       51.50       42.56     28.92 o 
  -1  17  11        3.74       16.65     30.99 o 
   0  17  11      134.20      154.32     38.08 o 
  -8   0  12       12.40      185.61     75.08 o 
  -7   0  12        1.63        1.56     29.90 o 
  -5   0  12       30.36       24.97     32.58 o 
  -4   0  12       29.28      -26.85     33.26 o 
  -3   0  12       33.21       50.47     31.39 o 
  -2   0  12     1248.84     1110.85     44.26 o 
  -1   0  12     3848.99     3418.10     82.22 o 
   0   0  12      672.03      679.89     51.91 o 
   1   0  12      641.18      693.43     39.98 o 
   2   0  12       22.26        5.90     23.05 o 
   3   0  12       68.72       88.38     44.09 o 
   4   0  12       21.75       71.96     39.64 o 
   5   0  12       69.23       37.83     31.10 o 
   6   0  12        4.02      -21.65     51.69 o 
  -8   1  12        8.91       69.63     54.54 o 
  -7   1  12       40.05       17.31     25.39 o 
  -6   1  12       86.22      114.87     30.60 o 
  -5   1  12       65.67      128.03     28.51 o 
  -4   1  12       62.32       89.17     26.26 o 
  -3   1  12      390.40      406.68     33.88 o 
  -2   1  12      450.69      410.22     26.35 o 
  -1   1  12        0.24        8.05     15.09 o 
   0   1  12       15.76       45.10     18.33 o 
   1   1  12      103.42      174.42     30.22 o 
   2   1  12       20.43       20.14     19.03 o 
   3   1  12      375.95      439.20     34.37 o 
   4   1  12       69.53      103.56     23.67 o 
   5   1  12       25.64       18.26     20.92 o 
   6   1  12       84.72      156.46     64.52 o 
  -8   2  12      163.78      255.52     39.03 o 
  -7   2  12       23.21       39.52     28.02 o 
  -6   2  12        6.70       18.37     28.24 o 
  -5   2  12      110.97      135.22     29.69 o 
  -4   2  12      237.06      264.91     32.21 o 
  -3   2  12       13.98       47.50     26.20 o 
  -2   2  12     1940.22     1757.95     44.45 o 
  -1   2  12     2749.82     2550.38     49.74 o 
   0   2  12       19.66       71.27     24.37 o 
   1   2  12      375.04      428.68     26.37 o 
   2   2  12      260.38      274.76     26.01 o 
   3   2  12     1471.69     1304.78     45.95 o 
   4   2  12        0.14       43.76     23.72 o 
   5   2  12       53.40       51.55     31.62 o 
   6   2  12        0.84       69.84     32.79 o 
  -8   3  12      148.07      190.52     37.73 o 
  -7   3  12        2.38       44.23     29.56 o 
  -6   3  12      331.28      272.38     44.51 o 
  -5   3  12       76.89       87.83     27.53 o 
  -4   3  12      836.76      880.27     54.01 o 
  -3   3  12       40.37       27.11     21.46 o 
  -2   3  12        4.12       37.57     14.53 o 
  -1   3  12        6.39       44.00     15.38 o 
   0   3  12      481.04      462.32     24.63 o 
   1   3  12       33.85        9.38     14.63 o 
   2   3  12        3.72       27.99     20.45 o 
   3   3  12      472.75      443.96     29.00 o 
   4   3  12      160.31      230.27     31.13 o 
   5   3  12      348.56      313.90     45.57 o 
   6   3  12      149.65       90.15     41.83 o 
  -8   4  12        0.49        7.52     29.31 o 
  -7   4  12       51.69       49.96     31.48 o 
  -6   4  12        2.64      -12.63     26.86 o 
  -5   4  12      101.61      123.16     35.06 o 
  -4   4  12       16.11       47.80     23.51 o 
  -3   4  12      267.07      267.58     30.22 o 
  -2   4  12       12.65       76.93     18.50 o 
  -1   4  12     2574.04     2445.27     49.81 o 
   0   4  12       24.65       36.23     16.09 o 
   1   4  12        0.84       18.03     17.78 o 
   2   4  12       31.74       50.44     20.99 o 
   3   4  12       43.46       44.94     21.05 o 
   4   4  12        0.48       39.59     33.53 o 
   5   4  12       59.37       96.89     37.22 o 
   6   4  12      110.83      126.48     44.05 o 
  -8   5  12       29.00       24.80     32.71 o 
  -7   5  12      271.45      245.07     37.81 o 
  -6   5  12       40.35       56.59     28.89 o 
  -5   5  12        5.13        0.63     18.79 o 
  -4   5  12       15.55       -4.54     19.46 o 
  -3   5  12      324.45      317.86     33.63 o 
  -2   5  12       74.46       72.16     17.64 o 
  -1   5  12      977.33      866.33     34.02 o 
   0   5  12      708.06      643.01     29.48 o 
   1   5  12      146.67      177.42     20.20 o 
   2   5  12      101.55      117.03     20.50 o 
   3   5  12       48.31       82.23     28.76 o 
   4   5  12        6.33       51.48     34.04 o 
   5   5  12        0.59      104.24     54.83 o 
   6   5  12      189.19      251.50     55.93 o 
  -8   6  12      103.22      212.01     44.76 o 
  -7   6  12       73.47      148.06     40.88 o 
  -6   6  12        7.89       25.82     26.79 o 
  -5   6  12       48.79       55.16     26.20 o 
  -4   6  12        0.30      -15.06     23.52 o 
  -3   6  12      874.03      892.06     45.91 o 
  -2   6  12        0.12       22.86     25.07 o 
  -1   6  12      284.57      271.61     21.91 o 
   0   6  12      415.79      378.20     25.70 o 
   1   6  12       84.42      127.99     19.59 o 
   2   6  12      515.55      516.42     39.30 o 
   3   6  12       24.38       14.10     25.80 o 
   4   6  12      688.96      617.86     53.03 o 
   5   6  12      544.77      615.42     61.49 o 
   6   6  12       56.81       49.24     79.54 o 
  -8   7  12      126.08      217.42     48.47 o 
  -7   7  12        0.02       35.68     36.85 o 
  -6   7  12        4.81        5.47     23.04 o 
  -5   7  12        0.06       16.79     29.00 o 
  -4   7  12       36.68        8.65     20.72 o 
  -3   7  12       10.30       35.13     37.03 o 
  -2   7  12       47.22       69.66     21.64 o 
  -1   7  12      346.54      276.95     22.12 o 
   0   7  12       27.54       55.99     23.58 o 
   1   7  12       17.75        0.03     14.56 o 
   2   7  12        0.02       13.32     15.04 o 
   3   7  12       25.14       72.13     29.80 o 
   4   7  12        9.87       52.12     41.34 o 
   5   7  12       52.88      116.81     58.40 o 
  -7   8  12        0.14       42.13     29.11 o 
  -6   8  12       16.07       64.16     29.44 o 
  -5   8  12       19.46       94.65     29.40 o 
  -4   8  12       30.24       66.25     27.21 o 
  -3   8  12        1.20       18.08     30.12 o 
  -2   8  12        1.39       22.86     19.38 o 
  -1   8  12      232.66      194.54     20.28 o 
   0   8  12       59.13       90.12     18.93 o 
   1   8  12       85.52       76.47     29.02 o 
   2   8  12      247.88      254.60     33.07 o 
   3   8  12        3.40       32.05     27.65 o 
   4   8  12      180.19      171.46     38.88 o 
   5   8  12       59.26       61.05     34.74 o 
  -7   9  12        0.08       67.81     38.66 o 
  -6   9  12      248.73      249.50     38.03 o 
  -5   9  12       96.86      130.34     31.58 o 
  -4   9  12      244.72      241.78     33.20 o 
  -3   9  12       38.73       49.68     23.38 o 
  -2   9  12      130.88      132.46     20.33 o 
  -1   9  12       99.96      127.30     20.54 o 
   0   9  12        4.54       -3.62     13.39 o 
   1   9  12      331.23      281.05     32.68 o 
   2   9  12        3.25       36.29     31.15 o 
   3   9  12      477.20      346.06     37.35 o 
   4   9  12        3.81       46.12     27.53 o 
   5   9  12       43.27       54.73     30.59 o 
  -7  10  12      144.59      229.03     41.67 o 
  -6  10  12       64.08       86.21     32.69 o 
  -5  10  12      112.08       97.12     31.16 o 
  -4  10  12       12.65       47.24     36.11 o 
  -3  10  12       95.98       77.76     22.15 o 
  -2  10  12       73.97       94.94     19.95 o 
  -1  10  12       59.80       73.42     19.23 o 
   0  10  12      112.57      113.72     25.80 o 
   1  10  12       38.72       77.40     34.13 o 
   2  10  12       14.31       -6.31     23.39 o 
   3  10  12       99.49       85.91     29.61 o 
   4  10  12       32.92       28.83     26.82 o 
   5  10  12       22.92        9.74     25.58 o 
  -6  11  12       12.92       25.42     28.32 o 
  -5  11  12       18.82       36.99     26.69 o 
  -4  11  12        1.15       34.13     26.30 o 
  -3  11  12      155.74      144.27     27.24 o 
  -2  11  12      375.72      349.55     27.43 o 
  -1  11  12        4.32        7.01     17.08 o 
   0  11  12        0.62       17.43     19.09 o 
   1  11  12       17.65       32.79     24.24 o 
   2  11  12        0.00       25.14     24.52 o 
   3  11  12        0.41       20.01     26.14 o 
   4  11  12       19.07       26.95     27.98 o 
  -6  12  12      131.22      169.15     36.70 o 
  -5  12  12        5.61       39.16     27.67 o 
  -4  12  12        8.27       63.43     28.38 o 
  -3  12  12      161.92      196.06     26.65 o 
  -2  12  12       91.21       88.07     22.37 o 
  -1  12  12      154.50      139.96     23.39 o 
   0  12  12      355.87      337.93     38.18 o 
   1  12  12        0.12       -1.48     19.66 o 
   2  12  12        1.82       27.13     28.01 o 
   3  12  12       42.25       91.89     31.03 o 
   4  12  12       18.91        9.87     25.74 o 
  -5  13  12       91.48      117.65     34.51 o 
  -4  13  12       20.82      129.01     36.70 o 
  -3  13  12       18.52       18.60     21.28 o 
  -2  13  12     1110.83     1078.88     42.50 o 
  -1  13  12       36.86       87.19     38.99 o 
   0  13  12       18.56       61.59     30.82 o 
   1  13  12       77.59       79.08     29.82 o 
   2  13  12       63.84       70.01     34.10 o 
   3  13  12       15.80       14.54     42.07 o 
  -4  14  12       88.80       57.31     34.25 o 
  -3  14  12       47.70       57.82     26.59 o 
  -2  14  12        0.07        0.33     15.92 o 
  -1  14  12      145.97      203.73     34.54 o 
   0  14  12       26.95       49.21     32.43 o 
   1  14  12       60.54       80.18     34.13 o 
   2  14  12        9.41       45.60     37.45 o 
  -3  15  12      111.17      159.57     71.28 o 
  -2  15  12       56.34       19.08     39.45 o 
  -1  15  12      113.89      179.84     44.38 o 
   0  15  12       14.51       43.82     29.97 o 
   1  15  12        0.63       10.67     27.30 o 
  -8   1  13       20.11      -26.00     29.40 o 
  -7   1  13        0.54       -6.03     28.88 o 
  -6   1  13        0.96      -12.91     28.68 o 
  -5   1  13        5.16      -23.20     26.62 o 
  -4   1  13      123.55      110.71     29.61 o 
  -3   1  13      149.15      121.26     27.69 o 
  -2   1  13        0.84       79.17     25.38 o 
  -1   1  13       12.60       55.61     19.45 o 
   0   1  13       72.86       96.94     24.90 o 
   1   1  13      576.45      577.96     29.25 o 
   2   1  13       91.58      116.12     26.41 o 
   3   1  13       19.47       56.54     27.40 o 
   4   1  13        3.39       -0.35     17.15 o 
   5   1  13       33.55       24.98     29.74 o 
  -8   2  13      139.91      105.24     42.85 o 
  -7   2  13        1.01      -12.21     25.56 o 
  -6   2  13       52.09      115.46     41.60 o 
  -5   2  13        4.92       15.11     26.98 o 
  -4   2  13      169.04      174.46     37.26 o 
  -3   2  13      401.10      360.07     36.19 o 
  -2   2  13        9.21       21.82     25.78 o 
  -1   2  13      318.31      326.50     23.88 o 
   0   2  13       42.06       47.99     31.62 o 
   1   2  13        3.20       15.99     18.98 o 
   2   2  13      490.53      551.44     37.64 o 
   3   2  13        0.30       28.57     23.83 o 
   4   2  13       12.37        8.48     29.13 o 
   5   2  13       23.93       35.83     30.40 o 
  -8   3  13        0.21       33.83     32.81 o 
  -7   3  13        7.89       23.49     29.94 o 
  -6   3  13      213.26      172.01     34.34 o 
  -5   3  13       10.93       10.79     26.90 o 
  -4   3  13       35.19       20.35     27.78 o 
  -3   3  13       16.82       46.49     24.78 o 
  -2   3  13       28.71       90.18     37.52 o 
  -1   3  13      389.42      327.46     28.00 o 
   0   3  13       54.19       43.80     23.97 o 
   1   3  13      259.58      266.56     25.13 o 
   2   3  13       80.74       89.87     24.26 o 
   3   3  13      132.23      210.60     30.43 o 
   4   3  13        7.16      155.84     81.35 o 
   5   3  13       16.95        2.19     31.48 o 
  -7   4  13        1.75       24.98     29.09 o 
  -6   4  13      101.04      107.70     32.26 o 
  -5   4  13        7.37       11.47     26.79 o 
  -4   4  13       35.72       32.37     24.30 o 
  -3   4  13        1.17      -11.27     23.89 o 
  -2   4  13      365.16      377.46     35.86 o 
  -1   4  13        3.31       22.34     17.79 o 
   0   4  13       27.76       48.76     25.51 o 
   1   4  13        1.51       -9.60     23.57 o 
   2   4  13      639.08      608.16     40.08 o 
   3   4  13        5.87       30.39     23.66 o 
   4   4  13        1.01      360.67    226.12 o 
   5   4  13        0.30       49.70     37.95 o 
  -7   5  13       51.40       34.32     27.63 o 
  -6   5  13      259.04      227.88     36.73 o 
  -5   5  13       80.75       89.92     30.72 o 
  -4   5  13       20.37      -11.89     27.13 o 
  -3   5  13       87.54       52.50     26.48 o 
  -2   5  13       33.92       20.94     21.33 o 
  -1   5  13       98.64      115.60     22.22 o 
   0   5  13      487.54      473.42     28.54 o 
   1   5  13        6.26       43.29     21.15 o 
   2   5  13      155.51      177.51     24.31 o 
   3   5  13       23.05       51.88     29.86 o 
   4   5  13        8.67       14.65     34.20 o 
   5   5  13      239.43      352.89    160.21 o 
  -7   6  13       50.85      132.09     46.15 o 
  -6   6  13       97.66      152.19     36.73 o 
  -5   6  13       70.65      116.17     32.38 o 
  -4   6  13       29.87       36.76     26.90 o 
  -3   6  13       30.08       -3.18     19.26 o 
  -2   6  13       38.97      121.57     29.69 o 
  -1   6  13       18.40       29.62     19.11 o 
   0   6  13      123.72      127.11     22.53 o 
   1   6  13      104.90      146.70     23.84 o 
   2   6  13        0.02       55.04     20.52 o 
   3   6  13       23.75       17.23     34.46 o 
   4   6  13       86.35      136.00     37.92 o 
   5   6  13      160.95      215.92     48.21 o 
  -7   7  13       20.80       40.14     41.16 o 
  -6   7  13        8.28       13.87     31.02 o 
  -5   7  13        3.25        8.43     23.74 o 
  -4   7  13       26.61       24.54     25.82 o 
  -3   7  13        0.35       10.48     21.49 o 
  -2   7  13       23.86       17.54     22.43 o 
  -1   7  13       36.09       19.01     20.82 o 
   0   7  13      138.68      206.03     31.51 o 
   1   7  13       28.42       80.10     23.02 o 
   2   7  13        4.88      -13.73     17.96 o 
   3   7  13        8.22       51.41     46.28 o 
   4   7  13       14.46       35.46     41.01 o 
  -7   8  13       21.59       21.79     34.58 o 
  -6   8  13       70.92       70.06     32.40 o 
  -5   8  13        0.96        8.47     36.44 o 
  -4   8  13       13.89       21.71     24.73 o 
  -3   8  13      102.65      132.89     30.73 o 
  -2   8  13        5.46        7.85     20.80 o 
  -1   8  13       67.08      104.07     20.09 o 
   0   8  13      107.69      118.43     22.22 o 
   1   8  13      157.28      186.84     23.11 o 
   2   8  13        7.29        4.15     21.93 o 
   3   8  13       17.43      -12.05     27.50 o 
   4   8  13      186.94      156.12     46.50 o 
  -6   9  13      100.60      132.62     36.90 o 
  -5   9  13      120.45      172.97     35.86 o 
  -4   9  13        0.06       47.79     32.44 o 
  -3   9  13       75.68       75.14     27.49 o 
  -2   9  13       17.76       26.54     20.64 o 
  -1   9  13       10.60       -3.35     15.06 o 
   0   9  13       11.85       22.80     17.36 o 
   1   9  13      130.93      118.60     29.93 o 
   2   9  13       72.96       59.80     28.59 o 
   3   9  13       12.61       14.87     25.14 o 
   4   9  13      268.86      287.67     44.64 o 
  -6  10  13       65.53       93.16     35.16 o 
  -5  10  13        7.57       -5.72     24.04 o 
  -4  10  13        7.23       29.86     32.38 o 
  -3  10  13       12.53       14.81     23.69 o 
  -2  10  13        3.88        9.62     18.26 o 
  -1  10  13        9.33       77.26     24.31 o 
   0  10  13      218.09      229.14     29.18 o 
   1  10  13        9.58       11.35     24.00 o 
   2  10  13       58.42       64.18     31.66 o 
   3  10  13        8.89      -17.03     26.19 o 
  -5  11  13       39.19       17.11     45.09 o 
  -4  11  13      135.53      210.27     38.19 o 
  -3  11  13        6.90       12.93     23.41 o 
  -2  11  13       17.05       12.33     19.76 o 
  -1  11  13       29.42       37.14     27.94 o 
   0  11  13        0.98       12.54     22.14 o 
   1  11  13       36.06       82.48     33.52 o 
   2  11  13      196.01      267.22     41.44 o 
   3  11  13        7.06       47.91     31.20 o 
  -4  12  13        5.04        0.72     24.28 o 
  -3  12  13       54.00       47.54     29.84 o 
  -2  12  13       86.89      103.91     25.27 o 
  -1  12  13        1.87       23.70     21.94 o 
   0  12  13        4.45       45.19     28.69 o 
   1  12  13       62.21      104.42     34.81 o 
   2  12  13      184.92      194.62     38.34 o 
  -4  13  13        2.51       -6.24     21.88 o 
  -3  13  13        5.13       14.09     26.74 o 
  -2  13  13       38.18       34.72     30.08 o 
  -1  13  13        4.20       46.74     29.94 o 
   0  13  13        8.43       73.89     46.99 o 
   1  13  13        3.09       -0.16     21.94 o 
  -2  14  13       39.19       49.74    106.78 o 
  -1  14  13      263.67      319.19     49.76 o 
   0  14  13        0.16       41.48     28.64 o 
  -7   0  14       19.66       34.14     45.25 o 
  -6   0  14      204.31      248.05     55.86 o 
  -5   0  14      264.60      185.36     53.19 o 
  -4   0  14       27.30       41.84     39.89 o 
  -3   0  14        4.36        9.25     46.97 o 
  -2   0  14      115.92      280.10     51.13 o 
  -1   0  14      355.44      332.18     52.51 o 
   0   0  14       18.24       62.26     58.23 o 
   1   0  14      228.24      267.70    119.87 o 
   2   0  14      141.93      130.72     45.38 o 
   3   0  14      272.73      225.69     44.75 o 
   4   0  14       54.44      157.40     46.51 o 
  -7   1  14       31.81       55.30     32.99 o 
  -6   1  14       35.63       43.77     30.50 o 
  -5   1  14       83.90       99.34     32.19 o 
  -4   1  14       56.95       38.10     27.16 o 
  -3   1  14       19.90       54.36     27.20 o 
  -2   1  14       13.59       -7.26     21.63 o 
  -1   1  14      139.33      161.35     31.33 o 
   0   1  14       22.36       10.37     20.87 o 
   1   1  14       15.14       51.03     25.53 o 
   2   1  14      146.02      299.25     60.95 o 
   3   1  14      141.87      142.53     36.28 o 
   4   1  14        1.01       45.67     64.61 o 
  -7   2  14        0.11       48.29     36.52 o 
  -6   2  14      240.55      239.14     41.40 o 
  -5   2  14       18.72       36.66     28.06 o 
  -4   2  14      283.61      274.23     39.29 o 
  -3   2  14      102.75      147.10     33.85 o 
  -2   2  14      275.82      296.85     40.38 o 
  -1   2  14       10.45       38.38     52.47 o 
   0   2  14       49.00      118.73     28.16 o 
   1   2  14       22.79       50.14     31.53 o 
   2   2  14      161.93      176.97     31.05 o 
   3   2  14      293.36      277.90     34.12 o 
   4   2  14       20.27       11.88     28.93 o 
  -7   3  14        0.15       49.29     37.19 o 
  -6   3  14      238.82      249.03     41.10 o 
  -5   3  14        0.23       79.04     54.22 o 
  -4   3  14        5.81       10.18     24.87 o 
  -3   3  14        0.32       14.33     27.88 o 
  -2   3  14      764.83      631.17     45.27 o 
  -1   3  14       60.77       66.14     30.45 o 
   0   3  14      152.31      187.19     37.45 o 
   1   3  14        1.97       56.59     26.68 o 
   2   3  14       65.24       69.83     24.33 o 
   3   3  14        6.82       41.00     33.66 o 
   4   3  14        0.28      -13.25     31.97 o 
  -6   4  14       57.95       24.10     50.18 o 
  -5   4  14      149.94      131.96     42.22 o 
  -4   4  14       17.94      111.58     43.05 o 
  -3   4  14       11.87        9.50     26.11 o 
  -2   4  14        6.34       34.78     25.34 o 
  -1   4  14       56.39       14.05     18.89 o 
   0   4  14      333.57      326.52     31.97 o 
   1   4  14      181.62      207.86     28.81 o 
   2   4  14       73.26       81.71     26.65 o 
   3   4  14      170.20      169.13     37.33 o 
   4   4  14       65.00       56.47     40.70 o 
  -6   5  14        5.90       35.36     31.83 o 
  -5   5  14        5.16       56.84     30.80 o 
  -4   5  14      104.02      101.94     31.92 o 
  -3   5  14       10.57       58.67     27.31 o 
  -2   5  14        0.20       39.55     31.20 o 
  -1   5  14       22.62       87.27     23.73 o 
   0   5  14       52.77       42.46     19.26 o 
   1   5  14        0.01        1.68     18.92 o 
   2   5  14      134.20      199.95     62.85 o 
   3   5  14      267.61     1045.93    608.18 o 
   4   5  14        5.64       62.86     69.32 o 
  -6   6  14      131.59       66.59     33.86 o 
  -5   6  14      148.79      150.32     35.79 o 
  -4   6  14       76.42      102.07     31.86 o 
  -3   6  14       20.72       50.85     28.78 o 
  -2   6  14        0.01       57.43     28.14 o 
  -1   6  14        0.30       53.17     37.97 o 
   0   6  14        1.07       37.94     23.09 o 
   1   6  14       55.14       64.65     26.27 o 
   2   6  14        7.14       22.85     26.18 o 
   3   6  14        1.24       41.56     59.37 o 
   4   6  14       38.63       25.76     32.90 o 
  -6   7  14       60.95      224.53     57.89 o 
  -5   7  14        5.49       95.95     52.15 o 
  -4   7  14       68.59       27.61     28.01 o 
  -3   7  14       18.74       77.57     28.94 o 
  -2   7  14        9.61        4.51     22.59 o 
  -1   7  14      105.47       53.33     22.78 o 
   0   7  14       31.86       58.80     23.60 o 
   1   7  14       42.03      107.32     22.50 o 
   2   7  14        9.84        9.59     38.59 o 
   3   7  14      130.65      181.81     52.71 o 
  -5   8  14       47.29       64.71     33.76 o 
  -4   8  14      134.09      144.09     39.46 o 
  -3   8  14        6.45       10.29     26.50 o 
  -2   8  14        0.04       40.70     30.62 o 
  -1   8  14        0.05       15.66     22.95 o 
   0   8  14      687.19      626.83     34.22 o 
   1   8  14       13.14       40.89     27.99 o 
   2   8  14      109.14      128.55     33.62 o 
   3   8  14       41.90       34.21     34.19 o 
  -5   9  14        0.53       18.67     30.51 o 
  -4   9  14       13.35       30.96     29.01 o 
  -3   9  14       76.13       89.94     31.20 o 
  -2   9  14       48.20       49.45     38.23 o 
  -1   9  14       31.63       82.04     29.95 o 
   0   9  14        6.45       33.84     37.54 o 
   1   9  14      139.06      144.39     34.24 o 
   2   9  14       32.57       88.94     32.96 o 
  -4  10  14       29.39       42.08     31.45 o 
  -3  10  14      205.88      241.31     37.40 o 
  -2  10  14       53.84       81.12     29.63 o 
  -1  10  14       33.09       21.64     22.53 o 
   0  10  14        2.34       59.67     36.49 o 
   1  10  14        0.60       80.22     36.70 o 
   2  10  14       23.01       57.38     31.55 o 
  -3  11  14       32.19       31.46     31.02 o 
  -2  11  14      318.35      390.66     71.52 o 
  -1  11  14      140.91      214.88     67.14 o 
   0  11  14       17.37       14.83     25.86 o 
   1  11  14       16.54      123.55     34.09 o 
  -2  12  14      249.60      190.07     44.02 o 
  -1  12  14        0.48       23.79     44.76 o 
  -6   1  15        4.25       -7.37     27.50 o 
  -5   1  15       25.13       23.11     33.97 o 
  -4   1  15       37.73       79.29     32.85 o 
  -3   1  15        8.16        0.71     24.05 o 
  -2   1  15       49.01       47.22     28.60 o 
  -1   1  15        0.11       16.18     25.51 o 
   0   1  15        8.18       65.64     62.84 o 
   1   1  15       38.80       34.89     25.42 o 
   2   1  15        4.83        8.56     27.47 o 
   3   1  15       66.33       43.03     31.68 o 
  -6   2  15       15.25       53.40     34.31 o 
  -5   2  15        0.20       84.77     68.88 o 
  -4   2  15      172.03      143.34     37.28 o 
  -3   2  15       23.73       33.15     28.42 o 
  -2   2  15       19.72       44.69     28.55 o 
  -1   2  15      124.01      133.28     33.72 o 
   0   2  15        9.42       22.37     24.66 o 
   1   2  15       38.07       48.62     23.77 o 
   2   2  15       77.36       38.42     26.34 o 
   3   2  15        1.02       55.91     72.94 o 
  -5   3  15        2.11       52.43     37.80 o 
  -4   3  15       18.27       26.72     32.64 o 
  -3   3  15      295.37      274.15     39.62 o 
  -2   3  15      307.69      254.06     38.40 o 
  -1   3  15      151.60      152.65     33.48 o 
   0   3  15      100.70       72.74     27.54 o 
   1   3  15        6.67       38.79     32.87 o 
   2   3  15        3.00       21.09     23.56 o 
   3   3  15        7.87       50.31     29.10 o 
  -5   4  15        0.27       39.35     34.86 o 
  -4   4  15       36.56       75.40     34.03 o 
  -3   4  15       22.25       93.18     36.97 o 
  -2   4  15        0.01       32.67     25.21 o 
  -1   4  15       16.97       21.50     34.23 o 
   0   4  15       84.92       39.66     25.95 o 
   1   4  15       22.77       76.67     30.85 o 
   2   4  15        1.80       10.64     24.97 o 
  -5   5  15       38.55       -0.46     21.12 o 
  -4   5  15       14.57       31.58     30.64 o 
  -3   5  15      100.60      124.68     32.49 o 
  -2   5  15      215.60      195.49     37.36 o 
  -1   5  15       89.30       64.15     31.71 o 
   0   5  15        0.84       44.65     41.31 o 
   1   5  15       13.39       41.96     28.12 o 
   2   5  15       67.13      103.42     50.55 o 
  -5   6  15       11.40        0.40     34.62 o 
  -4   6  15      159.71      187.16     38.49 o 
  -3   6  15        7.31       35.73     28.25 o 
  -2   6  15       41.51       32.37     29.17 o 
  -1   6  15       49.63       59.66     29.90 o 
   0   6  15       32.37      122.45     41.46 o 
   1   6  15       25.94       61.66     30.45 o 
   2   6  15        5.10       86.31     55.53 o 
  -4   7  15        0.00      107.30     38.74 o 
  -3   7  15       63.69      147.95     36.85 o 
  -2   7  15       24.37       35.77     28.17 o 
  -1   7  15        6.52       33.84     27.66 o 
   0   7  15      101.02      102.02     27.96 o 
   1   7  15        2.84      -15.34     27.14 o 
  -3   8  15       18.78       43.21     30.97 o 
  -2   8  15      181.26      166.41     36.75 o 
  -1   8  15       17.16        7.79     25.63 o 
   0   8  15        5.14       18.70     40.58 o 
   1   8  15       12.60        3.13     25.11 o 
  -3   9  15        0.18       35.40     29.75 o 
  -2   9  15        2.52       72.16     33.75 o 
  -1   9  15        0.19       31.55     33.77 o 
   0   9  15       15.32        4.13     33.78 o 
  -4   0  16       26.61       26.54     43.10 o 
  -3   0  16      201.94      164.20     54.75 o 
  -2   0  16      660.37      508.57    136.46 o 
  -1   0  16      175.26      125.26     48.00 o 
   0   0  16       24.28       56.19     41.04 o 
   1   0  16       97.73      162.04     56.06 o 
  -4   1  16       38.58       61.82     34.47 o 
  -3   1  16        1.55       44.52     32.13 o 
  -2   1  16       26.69       35.00     30.53 o 
  -1   1  16       17.72      -18.02     26.43 o 
   0   1  16        4.13       -0.18     24.02 o 
   1   1  16        3.17       34.78     26.42 o 
  -4   2  16        1.08       24.04     30.43 o 
  -3   2  16      103.66      123.68     37.42 o 
  -2   2  16      702.24      639.13     52.33 o 
  -1   2  16      131.00      167.91     35.17 o 
   0   2  16       84.39       54.56     29.15 o 
   1   2  16        7.47       73.85     31.33 o 
  -3   3  16       69.51       93.50     35.89 o 
  -2   3  16        3.34      -15.98     25.51 o 
  -1   3  16        3.88       27.85     26.77 o 
   0   3  16       40.61       43.05     29.33 o 
  -3   4  16        1.33        5.62     25.76 o 
  -2   4  16      155.69      222.64     66.66 o 
  -1   4  16      356.70      387.83     44.28 o 
   0   4  16        1.47       15.32     26.09 o 
  -2   5  16      199.99      200.31     39.58 o 
  -1   5  16       70.47      103.22     35.66 o 
                                                 
